# Supplementary material for: Aspergillus nidulans protein kinase A plays an important role in cellulase production
Source: Biotechnol Biofuels. 2015 Dec 18;8:213. doi: 10.1186/s13068-015-0401-1 (PMC4683954; doi:10.1186/s13068-015-0401-1)
Supplement: Supplementary file 1 — 10.1186/s13068-015-0401-1 List of CAZymes. [file 13068_2015_401_MOESM1_ESM.xlsx]

## Sheet: CAZy
	Additional file 1: Table S1 - List of CAZymes
Gene	Protein name	CAZyme	Accession	WT_8h	WT_24h	PKA_8h	PKA_24h
AN5463	lytic starch monooxygenase (AnAA13;AN5463.2)	AA13,CBM20	EAA62623.1	#N/A	6.73633	#N/A	6.359
AN0567	AN0567 / ANIA_00567	AA3	CBF89219.1	#N/A	#N/A	6.82546	5.48613
AN3206	AN3206.2	AA3	EAA62931.1	#N/A	-2.93346	#N/A	-3.5152
AN4212	AN4212.2	AA3	EAA59311.1	2.14916	#N/A	#N/A	#N/A
AN7267	AN7267.2	AA3	EAA61138.1	#N/A	1.56832	#N/A	#N/A
AN7812	AN7812.2	AA3	EAA61600.1	#N/A	5.69025	#N/A	4.64872
AN7832	AN7832.2	AA3	EAA61171.1	#N/A	#N/A	-1.19995	#N/A
AN7998	AN7998.2	AA3	EAA58801.1	#N/A	0.929657	#N/A	0.95043
AN8547	AN8547.2	AA3	EAA66972.1	#N/A	-2.37885	#N/A	-2.85255
AN5281	ANIA_05281	AA3	CBF82183.1	#N/A	-1.0376	#N/A	#N/A
AN7230	AN7230.2	AA8,AA3	EAA61277.1	#N/A	7.97559	#N/A	7.42689
AN1041	AN1041.2	AA9	EAA65609.1	#N/A	#N/A	#N/A	3.06913
AN2388	AN2388.2	AA9	EAA64499.1	1.24241	4.71307	#N/A	3.04022
AN3860	AN3860.2 (EglF)	AA9	EAA59125.1	#N/A	6.28972	#N/A	6.06505
AN6428	AN6428.2	AA9	EAA58450.1	#N/A	5.70378	#N/A	4.62417
AN9276	AN9276.2	CBM1,GH5	EAA66343.1	#N/A	4.61668	#N/A	4.57721
AN5282	cellobiohydrolase II (CBHII;AN5282.2)	CBM1,GH6	ABF50873.1	#N/A	7.66609	#N/A	7.546
AN5077	AN5077.2	CBM18,CBM18,GH18	EAA60172.1	1.99945	#N/A	#N/A	-1.79133
AN9390	chitinase C (ChiC;AN9390.2)	CBM18,CBM18,GH18	EAA66457.1	#N/A	5.69468	#N/A	4.86188
AN4515	AN4515.2	CBM18,GH16	EAA60858.1	#N/A	#N/A	#N/A	-1.5357
AN8481	AN8481.2	CBM18,GH18	EAA67103.1	#N/A	2.32418	2.05446	1.85081
AN2425	AN2425.2	CBM21	EAA64131.1	#N/A	3.89346	2.09218	3.03364
AN6093	acetyl esterase (AnAXE;AN6093.2)	CE1	ABF50875.1	#N/A	7.36559	5.07979	6.87799
AN5267	feruloyl esterase (AnFAE;AN5267.2)	CE1	EAA62427.1	#N/A	6.99401	5.0436	6.43916
AN2528	rhamnogalacturonan acetylesterase (AN2528.2)	CE12	EAA64633.1	#N/A	4.91258	#N/A	5.5516
AN6422	AN6422.2	CE16	EAA58444.1	#N/A	#N/A	#N/A	2.88634
AN6464	AN6464.2	CE3	EAA58486.1	#N/A	2.80535	#N/A	#N/A
AN7158	AN7158.2	CE3	EAA61410.1	#N/A	-1.7284	#N/A	#N/A
AN8314	AN8314.2	CE3	EAA66937.1	#N/A	-3.58608	-1.70823	-4.29372
AN0160	AN0160.2	CE4	EAA66033.1	-1.09567	-1.7048	#N/A	#N/A
AN1852	AN1852.2 (CDA)	CE4	EAA65017.1	#N/A	#N/A	2.07078	#N/A
AN3354	AN3354.2	CE4	EAA63322.1	#N/A	-1.54677	#N/A	#N/A
AN9380	chitin deacetylase (CDA;AnCDA;AN9380.2)	CE4	EAA66447.1	#N/A	7.97182	4.09589	5.78103
AN5309	AN5309.2	CE5	EAA62469.1	#N/A	7.8181	5.9297	7.1752
AN7541	cutinase (AN7541.2)	CE5	ABF50887.1	1.53683	#N/A	#N/A	#N/A
AN4860	AN4860.2	CE8	EAA60938.1	#N/A	0.638806	4.43699	#N/A
AN1428	AN1428.2	CE9	EAA64558.1	#N/A	6.57537	3.20684	5.59133
AN5320	AN5320.2 (fragment)	CEnc	EAA62480.1	#N/A	5.67264	#N/A	7.23784
AN1818	xylanase (XlnC;X34;AN1818.2)	GH10	ABF50851.1	#N/A	8.60392	4.61207	7.63073
AN7401	AN7401.2	GH10,CBM1	EAA61772.1	#N/A	#N/A	#N/A	5.50098
AN9383	AN9383.2	GH105	EAA66450.1	#N/A	#N/A	3.9947	2.06884
AN3613	xylanase 1 (XlnA;X22;AN3613.2)	GH11	EAA59821.1	#N/A	8.49396	4.89213	8.03975
AN9365	xylanase 2 (XlnB;X24;AN9365.2)	GH11	CAA90074.1	#N/A	2.15429	#N/A	2.96732
AN2953	AN2953.2	GH114	EAA63524.1	#N/A	1.43381	#N/A	#N/A
AN0452	endo-β-1,4-glucanase (xyloglucan-specific) (AN0452.2)	GH12	EAA66551.1	#N/A	3.2212	#N/A	2.40477
AN7307	AN7307.2	GH125	EAA61358.1	#N/A	4.58588	3.70143	4.00829
AN5305	ANIA_05305	GH127	CBF82133.1	#N/A	#N/A	#N/A	-0.676822
AN3925	AN3925.2	GH128	EAA59234.1	#N/A	2.20154	#N/A	0.946431
AN3308	AN3308.2 (AmyD)	GH13	EAA63276.1	#N/A	-1.71501	#N/A	-1.94786
AN3309	AN3309.2 (AmyG)	GH13	EAA63277.1	#N/A	-2.37891	#N/A	-1.74041
AN3388	AN3388.2 (AmyF)	GH13	EAA63356.1	#N/A	4.13618	#N/A	3.19629
AN3402	α-amylase (AmyB;AN3402.2)	GH13,CBM20	AAF17100.1	#N/A	3.43076	2.2802	2.94141
AN10060	ANIA_10060	GH13,GH133	CBF89663.1	#N/A	#N/A	1.26179	1.41614
AN5885	α-1,3-glucan synthase (AgsA;AN5885;ANID5885)	GH13,GT5	EAA58394.1	#N/A	#N/A	2.19347	4.22009
AN3307	α-1,3-glucan synthase (AgsB;AN3307;ANID3307)	GH13,GT5	EAA63275.1	#N/A	-3.60111	-1.98581	-3.5506
AN7598	AN7598.2	GH131	EAA62178.1	#N/A	7.01588	#N/A	7.29995
AN6697	AN6697.2	GH132	EAA58515.1	#N/A	#N/A	#N/A	-0.527008
AN11143	AN11143.3 (GlaA)	GH15,CBM20	EAA64118.1	#N/A	4.09228	3.77298	5.57569
AN0245	AN0245.2	GH16	EAA66118.1	0.880325	7.83405	#N/A	6.71611
AN3053	AN3053.2	GH16	EAA63624.1	-0.582155	#N/A	#N/A	#N/A
AN6819	AN6819.2	GH16	EAA58218.1	#N/A	#N/A	#N/A	-1.35971
AN3727	AN3727.2	GH17	EAA59935.1	#N/A	#N/A	-1.29952	#N/A
AN7950	AN7950.2 (EglC)	GH17	EAA59604.1	#N/A	#N/A	#N/A	-1.84898
AN0299	AN0299.2 (fragment)	GH18	EAA65705.1	#N/A	1.95716	1.6773	1.53667
AN8241	chitinase A (ChiA;AN8241.2)	GH18	EAA58979.1	#N/A	3.22164	#N/A	2.128
AN4871	chitinase B (ChiB;AN4871.2)	GH18	EAA60949.1	#N/A	4.4643	#N/A	3.965
AN2395	AN2395.2	GH2	EAA64506.1	#N/A	4.63434	3.90253	4.9786
AN2463	AN2463	GH2	EAA64169.1	#N/A	1.19768	2.80659	1.46908
AN3200	AN3200	GH2	EAA62925.1	#N/A	#N/A	1.98093	1.85773
AN5361	AN5361.2	GH2	EAA62521.1	#N/A	#N/A	0.408411	#N/A
AN1742	ANIA_01742 (AN1742.2)	GH2	EAA64028.1	#N/A	#N/A	#N/A	1.46048
AN3368	β-mannosidase (AN3368.2)	GH2	ABF50864.1	#N/A	3.74563	4.17497	4.08614
AN1502	N-acetylglucosaminidase (NagA;AN1502.2)	GH20	EAA63815.1	#N/A	5.97996	2.14925	5.17105
AN6405	AN6405.2	GH25	EAA58427.1	-0.511688	-2.95301	-3.51764	-3.79175
AN8969	AN8969.2	GH25	EAA63764.1	#N/A	#N/A	#N/A	-1.20754
AN6470	lysozyme (AN6470.2)	GH25	EAA58492.1	4.24966	6.55032	4.28715	1.8195
AN3336	AN3336.2	GH26	EAA63304.1	#N/A	#N/A	-3.11936	-3.49683
AN7413	AN7413.2	GH26	EAA61784.1	#N/A	2.76054	#N/A	#N/A
AN6656	AN6656.2	GH28	EAA58185.1	#N/A	#N/A	#N/A	1.29485
AN8891	AN8891.2	GH28	EAA64105.1	#N/A	#N/A	5.11534	#N/A
AN4372	endo-polygalacturonase (PG1;AN4372.2)	GH28	ABF50868.1	-3.43316	-3.02204	-0.787988	#N/A
AN8761	exo-polygalacturonase (AN8761.2)	GH28	EAA60554.1	#N/A	#N/A	5.55258	#N/A
AN1416	AN1416.2	GH3	EAA64546.1	#N/A	0.938016	#N/A	1.27298
AN3903	AN3903.2 (fragment)	GH3	EAA58834.1	#N/A	6.07319	#N/A	5.88665
AN3949	AN3949.2	GH3	EAA59258.1	#N/A	-0.96682	#N/A	#N/A
AN4102	AN4102.2	GH3	EAA59363.1	#N/A	3.88029	4.05396	3.5356
AN7396	AN7396.2	GH3	EAA61767.1	#N/A	7.69406	#N/A	6.05941
AN7865	AN7865.2	GH3	EAA58910.1	#N/A	#N/A	-1.15658	#N/A
AN0712	β-glucosidase (AN0712.2)	GH3	EAA65189.1	#N/A	0.812616	#N/A	#N/A
AN2828	β-glucosidase (AN2828)	GH3	EAA63399.1	#N/A	7.17136	#N/A	5.90156
AN2017	α-glucosidase (AgdA;AN2017.2)	GH31	EAA64849.1	2.38727	3.96594	2.84853	3.08315
AN8953	α-glucosidase (AgdB;AN8953.2)	GH31	EAA63748.1	#N/A	6.95933	5.12256	5.8027
AN7345	α-glucosidase (AgdC;AN7345.2)	GH31	ABF50883.1	#N/A	#N/A	#N/A	2.54806
AN7505	α-xylosidase (AgdD;AN7505)	GH31	EAA62085.1	0.88532	1.71303	2.86528	1.47744
AN3837	AN3837.2	GH32	EAA59102.1	#N/A	1.28798	#N/A	#N/A
AN5012	AN5012.2	GH32	EAA61090.1	2.18869	2.09131	2.62021	1.41461
AN0194	AN0194.2	GH35	EAA66067.1	#N/A	#N/A	-1.15027	#N/A
AN8138	α-galactosidase (AglC;AN8138.2)	GH36	EAA58775.1	#N/A	#N/A	3.32382	#N/A
AN5635	α,α-trehalase (TreB;AN5635.2)	GH37	AAB99831.1	#N/A	-0.918963	#N/A	#N/A
AN2936	AN2936.2	GH38	EAA63507.1	#N/A	1.8142	2.2065	1.8884
AN1477	AN1477.2	GH43	EAA64607.1	#N/A	6.18935	4.61115	5.4604
AN1870	AN1870.2	GH43	EAA65035.1	1.78507	6.43697	4.85122	6.11754
AN2534	AN2534.2	GH43	EAA64639.1	#N/A	-0.33611	#N/A	#N/A
AN3044	AN3044.2	GH43	EAA63615.1	-0.544817	#N/A	#N/A	#N/A
AN7275	AN7275.2	GH43	EAA61146.1	#N/A	2.29179	#N/A	#N/A
AN8472	AN8472.2	GH43	EAA67094.1	-1.01996	#N/A	#N/A	#N/A
AN6352	endo-α-1,5-L-arabinosidase (AN6352.2)	GH43	EAA58736.1	#N/A	-2.0792	#N/A	-1.83435
AN8007	endo-α-1,5-L-arabinosidase (AN8007.2)	GH43	EAA58810.1	#N/A	2.1465	#N/A	#N/A
AN2664	AN2664.2	GH43,CBM35	EAA63066.1	#N/A	#N/A	2.10621	#N/A
AN6786	AN6786.2	GH45	EAA58604.1	#N/A	#N/A	-0.40547	#N/A
AN0787	AN0787.2	GH47	EAA65617.1	1.91055	5.57385	2.94091	4.73249
AN3566	AN3566.2	GH47	EAA59774.1	-2.38533	-2.65822	#N/A	#N/A
AN3733	AN3733.2	GH47	EAA59941.1	#N/A	2.42035	#N/A	2.68775
AN5748	AN5748.2	GH47	EAA62841.1	#N/A	-0.527629	#N/A	#N/A
AN3013	AN3013.2	GH5	EAA63584.1	#N/A	1.62419	1.59993	1.91704
AN4052	AN4052 (Anid-Bgl501)	GH5	EAA59523.1	#N/A	#N/A	-1.21376	-0.665294
AN8068	AN8068.2	GH5	EAA59690.1	#N/A	#N/A	-2.13831	#N/A
AN1285	endo-β-1,4-glucanase A (EglA; AN1285.2)	GH5	EAA65878.1	#N/A	7.6284	4.81341	6.9538
AN3297	endo-β-1,4-mannanase (AN3297.2)	GH5	ABF50861.1	#N/A	2.3615	#N/A	#N/A
AN3358	endo-β-1,4-mannanase (ManA;AN3358)	GH5	ABF50863.1	#N/A	5.69006	#N/A	5.14148
AN7533	exo-β-1,3-glucanase (Anid-Bgl502;AN7533)	GH5	EAA62113.1	#N/A	#N/A	-0.427372	#N/A
AN1277	α-L-arabinofuranosidase (AN1277.2)	GH51	EAA65870.1	#N/A	2.14724	3.80885	1.64976
AN5727	endo-β-1,4-galactanase (EnGAL;AN5727.2)	GH53	ABF50874.1	#N/A	2.83048	#N/A	2.93876
AN0779	AN0779.2	GH55	EAA65421.1	#N/A	#N/A	#N/A	3.07859
AN4825	AN4825.2	GH55	EAA60060.1	#N/A	6.40318	#N/A	5.7328
AN1273	AN1273.2	GH6	EAA65866.1	#N/A	6.49342	#N/A	5.94227
AN2632	AN2632.2	GH62	EAA62979.1	#N/A	5.88236	#N/A	5.03732
AN7908	α-L-arabinofuranosidase (AN7908.2)	GH62	EAA59562.1	#N/A	6.022	#N/A	5.66754
AN6606	AN6606.2	GH63	EAA58135.1	#N/A	#N/A	-0.906705	#N/A
AN9340	AN9340.2 (TreA)	GH65	EAA66407.1	#N/A	4.05306	#N/A	2.4388
AN5176	AN5176.2 (CbhA)	GH7	EAA62357.1	#N/A	9.16012	#N/A	8.57778
AN3418	endo-β-1,4-glucanase (EglB;AN3418.2)	GH7	EAA63386.1	#N/A	7.6297	5.29597	7.11186
AN0494	cellobiohydrolase I (CBHI;CbhB;AN0494.2)	GH7,CBM1	EAA66593.1	0.786508	7.10748	#N/A	7.00299
AN7349	α-1,3-glucanase (MutA;AN7349.2)	GH71	EAA61720.1	#N/A	5.13337	#N/A	4.79774
AN9042	AN9042.2	GH71,CBM24,CBM24	EAA64374.1	#N/A	#N/A	#N/A	3.83792
AN0558	AN0558.2	GH72	EAA66657.1	#N/A	#N/A	#N/A	1.43648
AN3730	AN3730.2	GH72,CBM43	EAA59938.1	#N/A	-1.95572	-1.29047	-1.76419
AN7511	AN7511.2	GH72,CBM43	EAA62091.1	#N/A	#N/A	-1.29882	-1.39528
AN1542	oligoxyloglucan reducing end-specific xyloglucanobiohydrolase (OREX;AN1542.2)	GH74	EAA64249.1	#N/A	#N/A	-2.0897	-0.84889
AN4686	AN4686.2	GH75	EAA60728.1	#N/A	-0.572659	#N/A	#N/A
AN3049	AN3049.2	GH76	EAA63620.1	1.77985	1.92732	1.3107	#N/A
AN4504	AN4504.2 (fragment)	GH76	EAA60847.1	#N/A	#N/A	3.35637	#N/A
AN6472	AN6472.2	GH76	EAA58494.1	#N/A	#N/A	#N/A	-0.695792
AN8421	AN8421.2	GH76	EAA67043.1	-2.41014	-2.78618	-1.4855	-1.50368
AN0472	AN0472.2	GH81	EAA66571.1	#N/A	4.05403	#N/A	3.81232
AN0472	endo-β-1,3-glucanase (EngA;AnEngA;AN0472.4;ANIA_00472)	GH81	CBF89420.1	#N/A	4.05403	#N/A	3.81232
AN3991	AN3991.2	GH88	EAA59462.1	#N/A	#N/A	#N/A	2.28543
AN1197	AN1197.2	GH92	EAA65790.1	#N/A	2.12404	#N/A	2.93494
AN2325	AN2325.2	GH92	EAA64436.1	#N/A	5.08051	#N/A	4.47043
AN2060	AN2060.2	GH93	EAA64892.1	#N/A	#N/A	3.6032	#N/A
AN8266	AN8266.2	GHnc	XP_681535.1	#N/A	#N/A	#N/A	1.83616
AN2582	AN2582.2	GHnc,CBM50	EAA64687.1	#N/A	#N/A	#N/A	2.58774
AN0487	AN0487.2	GT1	EAA66586.1	-2.46779	-3.85583	#N/A	-3.13011
AN1607	AN1607.2	GT1	EAA64727.1	#N/A	#N/A	-0.613993	#N/A
AN4601	AN4601.2	GT1	EAA60403.1	#N/A	1.14602	0.91091	#N/A
AN8135	AN8135.2	GT1	EAA58772.1	-1.12053	-3.37066	#N/A	#N/A
AN2752	AN2752.2	GT15	EAA63186.1	#N/A	#N/A	-0.331401	#N/A
AN8119	AN8119.2	GT15	EAA59741.1	#N/A	#N/A	#N/A	-0.61578
AN1555	AN1555.2 (chitin synthase E)	GT2	AAA97482.1	#N/A	#N/A	#N/A	0.858748
AN4566	AN4566.2	GT2	EAA60909.1	#N/A	0.817	0.455807	0.666337
AN4947	AN4947.2	GT2	EAA61025.1	#N/A	#N/A	#N/A	-0.5811
AN6318	AN6318.2	GT2	EAA58702.1	#N/A	#N/A	1.09338	#N/A
AN7032	AN7032.2 (fragment)	GT2	EAA61678.1	0.362148	#N/A	#N/A	#N/A
AN7715	AN7715.2	GT2	EAA61230.1	#N/A	1.08318	1.00975	0.711011
AN8444	AN8444.2	GT2	EAA67066.1	#N/A	-2.18639	-1.52164	-2.34466
AN9069	AN9069.2	GT2	EAA61902.1	#N/A	2.23315	1.94531	2.22696
AN1811	AN1811.2	GT22	EAA64976.1	#N/A	0.96614	1.13479	1.10797
AN2303	AN2303.2	GT22	EAA64414.1	#N/A	1.3628	-0.82871	2.09081
AN3588	AN3588.2	GT22	EAA59796.1	#N/A	-1.15664	#N/A	-1.01509
AN2923	AN2923.2	GT25	EAA63494.1	#N/A	#N/A	-0.521924	-0.908185
AN6460	AN6460.2	GT25	EAA58482.1	#N/A	-3.95841	#N/A	#N/A
AN8010	AN8010.2	GT3	EAA58813.1	1.31374	#N/A	#N/A	#N/A
AN5663	AN5663.2	GT31	EAA62756.1	#N/A	-0.739442	-0.953675	#N/A
AN8677	UDP-D-Galf: β-1,5-/β-1,6-galactofuranosyltransferase (AN8677)	GT31	EAA60099.1	#N/A	#N/A	-0.840933	#N/A
AN1620	AN1620.2	GT32	EAA64740.1	#N/A	#N/A	#N/A	1.15743
AN8986	AN8986.2	GT32	EAA64318.1	#N/A	#N/A	-2.60499	#N/A
AN1969	AN1969.2	GT34	EAA65134.1	#N/A	#N/A	2.15521	2.80125
AN1015	AN1015.2	GT35	EAA65583.1	#N/A	1.70629	1.99876	1.77484
AN3729	1,3-β-glucan synthase (FksA;AN3729.2)	GT48	AAC49993.1	#N/A	#N/A	#N/A	-0.181831
AN3370	AN3370.2 (fragment)	GT50	EAA63338.1	#N/A	3.29102	#N/A	3.58357
AN4864	AN4864.2	GT57	EAA60942.1	-0.954307	#N/A	-1.77588	#N/A
AN7301	AN7301.2	GT57	EAA61352.1	#N/A	-0.963437	#N/A	#N/A
AN5902	AN5902.2	GT59	EAA57765.1	#N/A	-1.88133	-1.77597	-1.372
AN7672	AN7672.2	GT62	EAA61858.1	-0.691757	#N/A	#N/A	#N/A
AN1455	AN1455.2	GT66	EAA64585.1	#N/A	#N/A	-1.40465	-0.894678
AN6857	AN6857.2	GT71	EAA58256.1	-0.64796	-1.13475	#N/A	#N/A
AN4082	AN4082.2	GT8	EAA58970.1	#N/A	#N/A	1.91795	#N/A
AN0246	AN0246.2	GT90	EAA66119.1	#N/A	#N/A	0.713035	#N/A
AN4671	AN4671.2	GTnc	EAA60713.1	#N/A	#N/A	1.54506	#N/A
AN10016	ANIA_10016	GTnc	CBF90148.1	#N/A	2.48893	2.12165	1.91183
AN7646	pectate lyase (AN7646.2)	PL1	EAA61832.1	#N/A	3.00536	#N/A	2.32564
AN0741	pectate lyase (PelA;AN0741.2)	PL1	EAA65383.1	#N/A	2.88014	#N/A	#N/A
AN2331	pectin lyase (AN2331.2)	PL1	ABF50854.1	#N/A	#N/A	#N/A	-1.699
AN2569	pectin lyase (PL1;AN2569.2)	PL1	EAA64674.1	#N/A	4.41392	#N/A	3.84961
AN0012	AN0012.2	PL20	EAA65331.1	#N/A	6.33241	#N/A	5.30328
AN6106	AN6106.2	PL3	EAA58081.1	#N/A	4.09204	#N/A	4.15864
AN7135	rhamnogalacturonan lyase (AN7135.2)	PL4	EAA61387.1	#N/A	#N/A	#N/A	4.26044
