# Supplementary material for: Aspergillus nidulans protein kinase A plays an important role in cellulase production
Source: Biotechnol Biofuels. 2015 Dec 18;8:213. doi: 10.1186/s13068-015-0401-1 (PMC4683954; doi:10.1186/s13068-015-0401-1)
Supplement: Supplementary file 2 — 10.1186/s13068-015-0401-1 MIPS FunCat 8 h. [file 13068_2015_401_MOESM2_ESM.xlsx]

## Sheet: TNO up p<0.05
FUNCTIONAL CATEGORY	abs SET	rel SET	genes SET	abs GENOME	rel GENOME	rel SET/rel GENOME	P-VALUE
01 METABOLISM
01.01 amino acid metabolism	34	8.97	ANIA_01006 ANIA_00399 ANIA_01008 ANIA_00593 ANIA_00628 ANIA_08982 ANIA_02549 ANIA_01726 ANIA_02509 ANIA_02930 ANIA_09081 ANIA_02762 ANIA_09108 ANIA_05782 ANIA_08559 ANIA_05613 ANIA_07324 ANIA_07278 ANIA_04744 ANIA_04687 ANIA_04793 ANIA_04809 ANIA_04774 ANIA_03639 ANIA_03707 ANIA_03829 ANIA_04212 ANIA_07925 ANIA_11062 ANIA_06075 ANIA_06250 ANIA_06812 ANIA_10797 ANIA_06933	589	5.58	160752688172043	0.00414745810353389
01.01.06.06.02 degradation of lysine	3	0.79	ANIA_08982 ANIA_02762 ANIA_07925	16	0.15	526666666666667	0.0181840513335654
01.01.09 metabolism of the cysteine - aromatic group	16	4.22	ANIA_01006 ANIA_00628 ANIA_08982 ANIA_02549 ANIA_02509 ANIA_02930 ANIA_09081 ANIA_02762 ANIA_09108 ANIA_05782 ANIA_07324 ANIA_04793 ANIA_03829 ANIA_04212 ANIA_06075 ANIA_06812	247	2.34	18034188034188	0.0165427112209312
01.01.09.02.02 degradation of serine	2	0.52	ANIA_01006 ANIA_07324	10	0.09	577777777777778	0.0478614384441177
01.01.09.06.02 degradation of tryptophan	4	1.05	ANIA_02509 ANIA_02762 ANIA_09108 ANIA_06812	11	0.10	10.5	0.000442573930595053
01.01.11 metabolism of the pyruvate family (alanine, isoleucine, leucine, valine) and D-alanine	9	2.37	ANIA_00593 ANIA_01726 ANIA_02762 ANIA_08559 ANIA_04744 ANIA_04687 ANIA_11062 ANIA_10797 ANIA_06933	69	0.65	364615384615385	0.00076264054301213
01.01.11.02 metabolism of isoleucine	4	1.05	ANIA_00593 ANIA_01726 ANIA_08559 ANIA_11062	31	0.29	362068965517241	0.0239730253018477
01.01.11.04 metabolism of leucine	6	1.58	ANIA_00593 ANIA_01726 ANIA_08559 ANIA_04744 ANIA_04687 ANIA_10797	41	0.38	415789473684211	0.0032023274532859
01.01.11.04.02 degradation of leucine	4	1.05	ANIA_00593 ANIA_01726 ANIA_04687 ANIA_10797	28	0.26	403846153846154	0.0169643070210734
01.05 C-compound and carbohydrate metabolism	66	17.4	ANIA_00245 ANIA_09296 ANIA_09295 ANIA_09378 ANIA_00494 ANIA_00216 ANIA_00787 ANIA_00593 ANIA_01139 ANIA_00788 ANIA_00878 ANIA_00628 ANIA_02033 ANIA_08979 ANIA_01677 ANIA_02114 ANIA_02549 ANIA_02388 ANIA_01726 ANIA_02590 ANIA_10217 ANIA_01418 ANIA_01870 ANIA_02017 ANIA_02466 ANIA_01867 ANIA_08981 ANIA_02930 ANIA_03276 ANIA_03017 ANIA_09158 ANIA_10399 ANIA_09081 ANIA_10402 ANIA_05547 ANIA_05611 ANI…	1466	13.8	126086956521739	0.0287360847387276
01.05.03.01 glycogen metabolism	2	0.52	ANIA_02017 ANIA_08010	6	0.05	10.4	0.0175410216659626
01.05.10 aliphatic hydrocarbon metabolism	3	0.79	ANIA_08801 ANIA_04120 ANIA_04268	8	0.07	112857142857143	0.00225106209670126
01.05.10.07 aliphatic hydrocarbon catabolism	3	0.79	ANIA_08801 ANIA_04120 ANIA_04268	8	0.07	112857142857143	0.00225106209670126
01.05.11 aromate metabolism	8	2.11	ANIA_00788 ANIA_00878 ANIA_02033 ANIA_02114 ANIA_02930 ANIA_05782 ANIA_07228 ANIA_03524	101	0.95	222105263157895	0.028683611700004
01.06 lipid, fatty acid and isoprenoid metabolism	40	10.5	ANIA_01006 ANIA_00913 ANIA_01376 ANIA_09378 ANIA_00216 ANIA_00038 ANIA_01014 ANIA_08979 ANIA_02343 ANIA_02390 ANIA_01699 ANIA_02590 ANIA_02930 ANIA_03276 ANIA_03226 ANIA_09214 ANIA_09158 ANIA_10399 ANIA_02762 ANIA_02996 ANIA_05777 ANIA_05211 ANIA_10682 ANIA_07228 ANIA_08777 ANIA_08801 ANIA_08812 ANIA_04687 ANIA_04833 ANIA_04328 ANIA_04684 ANIA_08782 ANIA_07953 ANIA_03639 ANIA_04230 ANIA_03829 ANI…	817	7.74	135658914728682	0.0272833732876995
01.06.06.11 tetracyclic and pentacyclic triterpenes (cholesterin, steroids and hopanoids) metabolism	8	2.11	ANIA_01006 ANIA_09378 ANIA_03226 ANIA_09214 ANIA_08812 ANIA_04684 ANIA_10815 ANIA_06159	113	1.07	197196261682243	0.0504610558722958
01.07 metabolism of vitamins, cofactors, and prosthetic groups	18	4.74	ANIA_00591 ANIA_00110 ANIA_00878 ANIA_08982 ANIA_10217 ANIA_02509 ANIA_03226 ANIA_09108 ANIA_05613 ANIA_07469 ANIA_04336 ANIA_04541 ANIA_04774 ANIA_04055 ANIA_03524 ANIA_08009 ANIA_11060 ANIA_10815	289	2.73	173626373626374	0.0165171624906327
01.20.19.05 metabolism of cobalamins	1	0.26	ANIA_04774	1	0.00	0	0.0359241706161138
01.20.35.01 metabolism of phenylpropanoids	5	1.31	ANIA_08968 ANIA_02549 ANIA_09081 ANIA_02762 ANIA_06075	54	0.51	256862745098039	0.0437676424954495
02 ENERGY
02.08 pyruvate dehydrogenase complex	2	0.52	ANIA_08559 ANIA_03639	7	0.06	866666666666667	0.0239793172062902
02.16.05 butyrate and butanol-acetoine fermentation	1	0.26	ANIA_01726	1	0.00	0	0.0359241706161138
14 PROTEIN FATE (folding, modification, destination)
14.13.04 lysosomal and vacuolar protein degradation	4	1.05	ANIA_02946 ANIA_03470 ANIA_08445 ANIA_07231	33	0.31	338709677419355	0.0294875636092757
18 REGULATION OF METABOLISM AND PROTEIN FUNCTION
18.02.01.01.05 kinase activator	4	1.05	ANIA_00241 ANIA_02211 ANIA_10682 ANIA_03941	23	0.21	5	0.00844371488763144
20 CELLULAR TRANSPORT, TRANSPORT FACILITIES AND TRANSPORT ROUTES
20.01.01 ion transport	15	3.95	ANIA_00241 ANIA_00110 ANIA_00399 ANIA_01008 ANIA_01181 ANIA_08981 ANIA_03032 ANIA_08540 ANIA_08499 ANIA_07287 ANIA_08812 ANIA_08647 ANIA_04131 ANIA_06127 ANIA_06940	259	2.45	161224489795918	0.0467943099342422
20.01.01.07 anion transport	7	1.84	ANIA_00399 ANIA_01008 ANIA_01181 ANIA_03032 ANIA_07287 ANIA_08812 ANIA_08647	60	0.56	328571428571429	0.00547554783787567
32 CELL RESCUE, DEFENSE AND VIRULENCE
32.01.01 oxidative stress response	7	1.84	ANIA_00241 ANIA_02530 ANIA_05781 ANIA_07513 ANIA_03555 ANIA_03829 ANIA_10507	91	0.86	213953488372093	0.0450021508735015
32.07.09 detoxification by degradation	3	0.79	ANIA_00878 ANIA_03017 ANIA_06812	21	0.19	415789473684211	0.0378572699177631
40 CELL FATE
40.10.02.02.03 disassembly of cell structures	1	0.26	ANIA_00241	1	0.00	0	0.0359241706161138

## Sheet: pkaA up p<0.05
FUNCTIONAL CATEGORY	abs SET	rel SET	genes SET	abs GENOME	rel GENOME	rel SET/rel GENOME	P-VALUE
01 METABOLISM
01.01.03.01.01 biosynthesis of glutamine	3	0.24	ANIA_10959 ANIA_04901 ANIA_04809	7	0.06	4	0.038226500667373
01.01.09.04 metabolism of phenylalanine	17	1.38	ANIA_01137 ANIA_00459 ANIA_01895 ANIA_09007 ANIA_01899 ANIA_01897 ANIA_10259 ANIA_01896 ANIA_09081 ANIA_08338 ANIA_05193 ANIA_09474 ANIA_07805 ANIA_07631 ANIA_10602 ANIA_04831 ANIA_05990	89	0.84	164285714285714	0.0260274896555929
01.01.09.04.01 biosynthesis of phenylalanine	11	0.89	ANIA_01137 ANIA_00459 ANIA_09007 ANIA_01899 ANIA_10259 ANIA_09081 ANIA_08338 ANIA_05193 ANIA_07631 ANIA_10602 ANIA_05990	52	0.49	181632653061224	0.0340569181262315
01.01.11.02.02 degradation of isoleucine	5	0.40	ANIA_00593 ANIA_01726 ANIA_02335 ANIA_07764 ANIA_10783	14	0.13	307692307692308	0.0171050717984815
01.01.11.03.02 degradation of valine	5	0.40	ANIA_00593 ANIA_01726 ANIA_02335 ANIA_07764 ANIA_10783	15	0.14	285714285714286	0.0232540518875643
01.01.11.04 metabolism of leucine	11	0.89	ANIA_00593 ANIA_01726 ANIA_02335 ANIA_02793 ANIA_08559 ANIA_07764 ANIA_04690 ANIA_04687 ANIA_04688 ANIA_10797 ANIA_10783	41	0.38	234210526315789	0.00581193045161616
01.01.11.04.02 degradation of leucine	9	0.73	ANIA_00593 ANIA_01726 ANIA_02335 ANIA_07764 ANIA_04690 ANIA_04687 ANIA_04688 ANIA_10797 ANIA_10783	28	0.26	280769230769231	0.00331314180980453
01.02 nitrogen, sulfur and selenium metabolism	43	3.50	ANIA_10110 ANIA_00828 ANIA_00439 ANIA_10128 ANIA_00876 ANIA_01882 ANIA_08902 ANIA_01989 ANIA_01446 ANIA_09007 ANIA_01825 ANIA_09103 ANIA_09138 ANIA_03027 ANIA_02662 ANIA_03255 ANIA_08338 ANIA_05193 ANIA_08390 ANIA_07324 ANIA_07331 ANIA_07188 ANIA_07432 ANIA_07367 ANIA_07162 ANIA_07451 ANIA_08777 ANIA_04690 ANIA_04905 ANIA_04655 ANIA_04577 ANIA_04810 ANIA_04175 ANIA_03855 ANIA_03957 ANIA_03704 ANI…	283	2.68	130597014925373	0.0389637666432484
01.05 C-compound and carbohydrate metabolism	226	18.4	ANIA_00137 ANIA_00052 ANIA_01015 ANIA_00050 ANIA_01109 ANIA_00423 ANIA_01277 ANIA_00554 ANIA_01285 ANIA_00765 ANIA_01142 ANIA_00740 ANIA_09295 ANIA_00942 ANIA_00370 ANIA_00574 ANIA_09288 ANIA_00299 ANIA_01402 ANIA_00787 ANIA_00293 ANIA_00593 ANIA_00886 ANIA_10005 ANIA_00761 ANIA_00746 ANIA_00701 ANIA_10060 ANIA_01137 ANIA_00567 ANIA_00628 ANIA_09380 ANIA_00034 ANIA_01811 ANIA_02601 ANIA_01433 ANI…	1466	13.8	133333333333333	0.00014100023567
01.05.03 polysaccharide metabolism	41	3.34	ANIA_01015 ANIA_00423 ANIA_01277 ANIA_00299 ANIA_00787 ANIA_10060 ANIA_09380 ANIA_01852 ANIA_11152 ANIA_01772 ANIA_01818 ANIA_08891 ANIA_02395 ANIA_08953 ANIA_11143 ANIA_01870 ANIA_01502 ANIA_02463 ANIA_02017 ANIA_01477 ANIA_03418 ANIA_03368 ANIA_03200 ANIA_02936 ANIA_03402 ANIA_09069 ANIA_08481 ANIA_05361 ANIA_07715 ANIA_08761 ANIA_04566 ANIA_04504 ANIA_10482 ANIA_11064 ANIA_04082 ANIA_04102 ANI…	247	2.34	142735042735043	0.0114415239229727
01.05.03.01 glycogen metabolism	3	0.24	ANIA_01015 ANIA_02017 ANIA_04082	6	0.05	4.8	0.023880652701284
01.05.06 C-2 compound and organic acid metabolism	9	0.73	ANIA_00554 ANIA_08979 ANIA_01563 ANIA_05626 ANIA_08396 ANIA_08744 ANIA_08755 ANIA_03741 ANIA_05913	40	0.37	197297297297297	0.0368388354841201
01.06 lipid, fatty acid and isoprenoid metabolism	137	11.1	ANIA_00137 ANIA_00052 ANIA_00423 ANIA_10122 ANIA_10156 ANIA_00554 ANIA_00370 ANIA_00257 ANIA_00654 ANIA_00574 ANIA_01176 ANIA_00051 ANIA_00293 ANIA_09384 ANIA_10005 ANIA_10078 ANIA_01014 ANIA_00746 ANIA_01050 ANIA_00868 ANIA_00034 ANIA_00666 ANIA_01811 ANIA_02002 ANIA_01433 ANIA_02497 ANIA_11152 ANIA_01989 ANIA_01428 ANIA_08979 ANIA_09426 ANIA_02343 ANIA_01763 ANIA_01699 ANIA_02590 ANIA_01713 ANI…	817	7.74	143410852713178	0.033567800432145
01.06.05 fatty acid metabolism	39	3.18	ANIA_10122 ANIA_00370 ANIA_00257 ANIA_00574 ANIA_10005 ANIA_10078 ANIA_01014 ANIA_01050 ANIA_00868 ANIA_01763 ANIA_02577 ANIA_02529 ANIA_03349 ANIA_05698 ANIA_10690 ANIA_05637 ANIA_05737 ANIA_11085 ANIA_05373 ANIA_08403 ANIA_07806 ANIA_07008 ANIA_07111 ANIA_07128 ANIA_07770 ANIA_07764 ANIA_04690 ANIA_08744 ANIA_04687 ANIA_04294 ANIA_04934 ANIA_03889 ANIA_08163 ANIA_04009 ANIA_08113 ANIA_06450 ANI…	174	1.64	19390243902439	0.003514678003400
01.20.01 metabolism of primary metabolic sugar derivatives	13	1.06	ANIA_01277 ANIA_01402 ANIA_02177 ANIA_01428 ANIA_09064 ANIA_03419 ANIA_05637 ANIA_08496 ANIA_09474 ANIA_08403 ANIA_05007 ANIA_03889 ANIA_06393	31	0.29	36551724137931	0.018135003567
01.20.01.05 metabolism of sugar alcohols	4	0.32	ANIA_02177 ANIA_05637 ANIA_08403 ANIA_03889	7	0.06	533333333333333	0.00475285541316561
01.20.01.09 metabolism of aminoglycoside antibiotics	3	0.24	ANIA_08496 ANIA_09474 ANIA_05007	6	0.05	4.8	0.023880652701284
01.20.07 metabolism of propionic acid derivatives	2	0.16	ANIA_07764 ANIA_04687	3	0.02	8	0.0373521874813943
02 ENERGY
02.01 glycolysis and gluconeogenesis	18	1.46	ANIA_00765 ANIA_00628 ANIA_08979 ANIA_02334 ANIA_01726 ANIA_08885 ANIA_09425 ANIA_01888 ANIA_02860 ANIA_03184 ANIA_08559 ANIA_07422 ANIA_08755 ANIA_03639 ANIA_04255 ANIA_03741 ANIA_05913 ANIA_05977	101	0.95	153684210526316	0.0419259613150182
02.07 pentose-phosphate pathway	12	0.97	ANIA_00593 ANIA_10005 ANIA_00701 ANIA_00628 ANIA_02334 ANIA_02335 ANIA_01888 ANIA_05373 ANIA_04934 ANIA_08163 ANIA_05907 ANIA_10783	55	0.52	186538461538462	0.0219669230418768
02.16 fermentation	28	2.28	ANIA_00423 ANIA_00554 ANIA_00740 ANIA_09288 ANIA_00701 ANIA_08979 ANIA_01726 ANIA_02590 ANIA_09198 ANIA_02860 ANIA_05626 ANIA_05146 ANIA_08396 ANIA_09474 ANIA_05373 ANIA_07805 ANIA_04792 ANIA_08744 ANIA_08755 ANIA_04424 ANIA_04831 ANIA_03573 ANIA_03741 ANIA_06064 ANIA_06329 ANIA_05828 ANIA_05913 ANIA_10793	110	1.04	219230769230769	0.0413789002345678
02.16.01 alcohol fermentation	10	0.81	ANIA_00554 ANIA_00740 ANIA_08979 ANIA_09198 ANIA_02860 ANIA_08396 ANIA_03573 ANIA_03741 ANIA_05913 ANIA_10793	43	0.40	2025	0.0230177109020227
02.16.03 lactate fermentation	6	0.48	ANIA_02590 ANIA_05146 ANIA_04792 ANIA_08744 ANIA_04424 ANIA_05828	16	0.15	3.2	0.00694510061569443
02.25 oxidation of fatty acids	22	1.79	ANIA_00370 ANIA_00257 ANIA_01050 ANIA_00868 ANIA_01699 ANIA_02577 ANIA_02529 ANIA_05698 ANIA_05484 ANIA_07008 ANIA_07111 ANIA_07770 ANIA_04353 ANIA_04688 ANIA_08280 ANIA_04009 ANIA_10764 ANIA_05916 ANIA_05828 ANIA_10841 ANIA_05852 ANIA_05877	64	0.60	298333333333333	0.014567290044679
14 PROTEIN FATE (folding, modification, destination)
14.07.11.01 autoproteolytic processing	7	0.57	ANIA_10213 ANIA_01632 ANIA_02876 ANIA_05131 ANIA_07428 ANIA_11004 ANIA_07437	23	0.21	271428571428571	0.0128635551270479
14.13 protein/peptide degradation	64	5.22	ANIA_00256 ANIA_10030 ANIA_00858 ANIA_00122 ANIA_10324 ANIA_02572 ANIA_02212 ANIA_02000 ANIA_02366 ANIA_02233 ANIA_01426 ANIA_10213 ANIA_01539 ANIA_02441 ANIA_02157 ANIA_02237 ANIA_01632 ANIA_02946 ANIA_03449 ANIA_10365 ANIA_03091 ANIA_03368 ANIA_03459 ANIA_02986 ANIA_02917 ANIA_03003 ANIA_10722 ANIA_08445 ANIA_05125 ANIA_05517 ANIA_05675 ANIA_05558 ANIA_05442 ANIA_05131 ANIA_08404 ANIA_07428 ANI…	356	3.37	154896142433234	0.00022068750925122
14.13.01 cytoplasmic and nuclear protein degradation	40	3.26	ANIA_00256 ANIA_10030 ANIA_00122 ANIA_10324 ANIA_02212 ANIA_02000 ANIA_02233 ANIA_01426 ANIA_01539 ANIA_02441 ANIA_02237 ANIA_03449 ANIA_10365 ANIA_03459 ANIA_02986 ANIA_02917 ANIA_10722 ANIA_08445 ANIA_05517 ANIA_05675 ANIA_05558 ANIA_05442 ANIA_07428 ANIA_07422 ANIA_07704 ANIA_07339 ANIA_07491 ANIA_10540 ANIA_04783 ANIA_04810 ANIA_03587 ANIA_11070 ANIA_08074 ANIA_03493 ANIA_06064 ANIA_06726 ANI…	241	2.28	142982456140351	0.0124018531112859
14.13.04 lysosomal and vacuolar protein degradation	14	1.14	ANIA_10030 ANIA_01426 ANIA_02237 ANIA_01632 ANIA_02946 ANIA_08445 ANIA_05558 ANIA_05442 ANIA_05131 ANIA_07231 ANIA_11004 ANIA_04810 ANIA_11070 ANIA_10849	33	0.31	367741935483871	0.007354500786900
14.13.04.02 vacuolar protein degradation	9	0.73	ANIA_10030 ANIA_01426 ANIA_02237 ANIA_02946 ANIA_08445 ANIA_05558 ANIA_05442 ANIA_11004 ANIA_11070	15	0.14	521428571428571	0.009784523100567
18 REGULATION OF METABOLISM AND PROTEIN FUNCTION
18.02.10 regulation of channel activity	2	0.16	ANIA_02366 ANIA_02986	3	0.02	8	0.0373521874813943
20 CELLULAR TRANSPORT, TRANSPORT FACILITIES AND TRANSPORT ROUTES
20.01.03 C-compound and carbohydrate transport	44	3.58	ANIA_01276 ANIA_01109 ANIA_09393 ANIA_09295 ANIA_09294 ANIA_02601 ANIA_08972 ANIA_01577 ANIA_09444 ANIA_02249 ANIA_01917 ANIA_02585 ANIA_09184 ANIA_10410 ANIA_02814 ANIA_03220 ANIA_03345 ANIA_02958 ANIA_05734 ANIA_05742 ANIA_08467 ANIA_08366 ANIA_05104 ANIA_07137 ANIA_07344 ANIA_04935 ANIA_08789 ANIA_04316 ANIA_05050 ANIA_03515 ANIA_03948 ANIA_10487 ANIA_08112 ANIA_08084 ANIA_04095 ANIA_03658 ANI…	286	2.71	13210332103321	0.0309064205855541
20.09.18 cellular import	73	5.95	ANIA_00089 ANIA_01276 ANIA_01110 ANIA_10075 ANIA_01109 ANIA_09295 ANIA_09392 ANIA_09294 ANIA_01511 ANIA_02601 ANIA_09010 ANIA_02497 ANIA_08972 ANIA_01577 ANIA_02282 ANIA_02212 ANIA_02048 ANIA_01659 ANIA_01681 ANIA_08903 ANIA_02585 ANIA_10305 ANIA_09184 ANIA_03221 ANIA_10410 ANIA_02814 ANIA_03195 ANIA_03220 ANIA_10365 ANIA_03345 ANIA_02876 ANIA_02958 ANIA_03359 ANIA_05734 ANIA_05742 ANIA_08499 ANI…	483	4.57	13019693654267	0.0104324385033775
20.09.18.07 non-vesicular cellular import	44	3.58	ANIA_01276 ANIA_01110 ANIA_10075 ANIA_01109 ANIA_09295 ANIA_09392 ANIA_09294 ANIA_09010 ANIA_08972 ANIA_01577 ANIA_02282 ANIA_01659 ANIA_01681 ANIA_08903 ANIA_02585 ANIA_09184 ANIA_03221 ANIA_10410 ANIA_02814 ANIA_03195 ANIA_03220 ANIA_03359 ANIA_05734 ANIA_08499 ANIA_08502 ANIA_08366 ANIA_05678 ANIA_05104 ANIA_07485 ANIA_07648 ANIA_07137 ANIA_07344 ANIA_08814 ANIA_05050 ANIA_03515 ANIA_10487 ANI…	251	2.37	151054852320675	0.00331740777692523
20.09.03 peroxisomal transport	10	0.81	ANIA_00257 ANIA_10078 ANIA_01014 ANIA_01511 ANIA_02281 ANIA_10215 ANIA_05681 ANIA_04403 ANIA_04899 ANIA_08280	22	0.20	4.05	0.0074989008765000
30 CELLULAR COMMUNICATION/SIGNAL TRANSDUCTION MECHANISM
30.01.05.03 protease mediated signal transduction	2	0.16	ANIA_00256 ANIA_02986	3	0.02	8	0.0373521874813943
30.01.09.03 Ca2+ mediated signal transduction	8	0.65	ANIA_01176 ANIA_01989 ANIA_02047 ANIA_02986 ANIA_05211 ANIA_08827 ANIA_03598 ANIA_06732	27	0.25	2.6	0.00950822202934967
32 CELL RESCUE, DEFENSE AND VIRULENCE
32.01.04 pH stress response	3	0.24	ANIA_00765 ANIA_10982 ANIA_05977	7	0.06	4	0.038226500667373
32.01.05 heat shock response	11	0.89	ANIA_00423 ANIA_00765 ANIA_01176 ANIA_00858 ANIA_00122 ANIA_02425 ANIA_02530 ANIA_05781 ANIA_04987 ANIA_03555 ANIA_05977	43	0.40	2225	0.00852198103853153
32.07.03 detoxification by modification	11	0.89	ANIA_00765 ANIA_01131 ANIA_09161 ANIA_05310 ANIA_07292 ANIA_04625 ANIA_04601 ANIA_08782 ANIA_04576 ANIA_05977 ANIA_06383	52	0.49	181632653061224	0.0340569181262315
32.07.07 oxygen and radical detoxification	11	0.89	ANIA_01012 ANIA_00241 ANIA_01895 ANIA_03255 ANIA_05457 ANIA_07292 ANIA_07388 ANIA_04905 ANIA_08782 ANIA_08080 ANIA_08130	52	0.49	181632653061224	0.0340569181262315
32.07.07.03 glutathione conjugation reaction	4	0.32	ANIA_01895 ANIA_03255 ANIA_04905 ANIA_08782	12	0.11	290909090909091	0.0417932490607557
32.07.07.07 superoxide metabolism	4	0.32	ANIA_01012 ANIA_00241 ANIA_05457 ANIA_07292	11	0.10	3.2	0.0306112269998403
34 INTERACTION WITH THE ENVIRONMENT
34.01.01.01 homeostasis of metal ions (Na, K, Ca etc.)	29	2.36	ANIA_00241 ANIA_00885 ANIA_01290 ANIA_02366 ANIA_01502 ANIA_10305 ANIA_02986 ANIA_03027 ANIA_08499 ANIA_05678 ANIA_09474 ANIA_07485 ANIA_10949 ANIA_07173 ANIA_06986 ANIA_07250 ANIA_10982 ANIA_04990 ANIA_04655 ANIA_04906 ANIA_04266 ANIA_03681 ANIA_08080 ANIA_03793 ANIA_03598 ANIA_06127 ANIA_06940 ANIA_05856 ANIA_06642	177	1.67	141317365269461	0.0347902458081254
38 TRANSPOSABLE ELEMENTS, VIRAL AND PLASMID PROTEINS
38.07 proteins necessary for transposon movement	4	0.32	ANIA_10127 ANIA_10066 ANIA_10329 ANIA_05956	9	0.08	4	0.0141284385166817
42 BIOGENESIS OF CELLULAR COMPONENTS
42.19 peroxisome	14	1.14	ANIA_02281 ANIA_08982 ANIA_10215 ANIA_02270 ANIA_05681 ANIA_05113 ANIA_09492 ANIA_07770 ANIA_07677 ANIA_04899 ANIA_04013 ANIA_04056 ANIA_03661 ANIA_10841	34	0.32	35625	0.0011945008934550
42.25 vacuole or lysosome	11	0.89	ANIA_01341 ANIA_02497 ANIA_02048 ANIA_01502 ANIA_10305 ANIA_05632 ANIA_05211 ANIA_07428 ANIA_10934 ANIA_06127 ANIA_10849	49	0.46	193478260869565	0.0226355652154759

## Sheet: TNO down p<0.05
Additional File 2: Table S2 - MIPS FunCat 8 h
FUNCTIONAL CATEGORY	abs SET	rel SET	genes SET	abs GENOME	rel GENOME	rel SET/rel GENOME	P-VALUE
01 METABOLISM
01.01.03.02 metabolism of glutamate	5	1.70	ANIA_01731 ANIA_02901 ANIA_05193 ANIA_07315 ANIA_04819	66	0.62	274193548387097	0.0360555811140805
01.01.03.02.01 biosynthesis of glutamate	4	1.36	ANIA_01731 ANIA_02901 ANIA_05193 ANIA_04819	44	0.41	331707317073171	0.0331445790428396
01.01.09.06 metabolism of tryptophan	6	2.04	ANIA_00648 ANIA_00956 ANIA_00780 ANIA_01965 ANIA_03169 ANIA_05193	43	0.40	5.1	0.00111876079311552
01.01.09.06.01 biosynthesis of tryptophan	4	1.36	ANIA_00648 ANIA_01965 ANIA_03169 ANIA_05193	16	0.15	906666666666667	0.000814491307271096
01.01.09.07 metabolism of histidine	3	1.02	ANIA_01965 ANIA_03169 ANIA_07430	18	0.17	6	0.0126987107998357
01.01.09.07.01 biosynthesis of histidine	3	1.02	ANIA_01965 ANIA_03169 ANIA_07430	14	0.13	784615384615385	0.00614813683385206
01.02.02.09 catabolism of nitrogenous compounds	3	1.02	ANIA_02901 ANIA_03104 ANIA_08024	24	0.22	463636363636364	0.0278813342175173
01.03.01.03 purine nucleotide/nucleoside/nucleobase anabolism	5	1.70	ANIA_01211 ANIA_01965 ANIA_03169 ANIA_07430 ANIA_04464	33	0.31	548387096774194	0.0020014297861175
01.03.04 pyrimidine nucleotide/nucleoside/nucleobase metabolism	6	2.04	ANIA_00984 ANIA_00072 ANIA_01965 ANIA_03169 ANIA_08706 ANIA_05888	76	0.72	283333333333333	0.0187850161525527
01.04 phosphate metabolism	27	9.21	ANIA_00327 ANIA_01211 ANIA_01366 ANIA_01965 ANIA_02688 ANIA_10367 ANIA_03131 ANIA_03061 ANIA_03065 ANIA_03169 ANIA_08344 ANIA_08489 ANIA_05327 ANIA_05631 ANIA_10640 ANIA_04310 ANIA_09446 ANIA_10551 ANIA_03841 ANIA_04057 ANIA_04182 ANIA_03810 ANIA_05888 ANIA_06310 ANIA_06523 ANIA_10762 ANIA_05994	536	5.08	181299212598425	0.00198380268776021
01.06.02 membrane lipid metabolism	9	3.07	ANIA_00487 ANIA_02688 ANIA_10413 ANIA_04310 ANIA_11232 ANIA_08748 ANIA_03841 ANIA_07989 ANIA_03927	138	1.30	236153846153846	0.0147085674383685
01.06.02.01 phospholipid metabolism	8	2.73	ANIA_02688 ANIA_10413 ANIA_04310 ANIA_11232 ANIA_08748 ANIA_03841 ANIA_07989 ANIA_03927	112	1.06	257547169811321	0.0126585835921069
01.20.29 metabolism of secondary products derived from L-glutamic acid, L-proline and L-ornithine	2	0.68	ANIA_02479 ANIA_07315	8	0.07	971428571428571	0.0192686708128729
02 ENERGY
02.11 electron transport and membrane-associated energy conservation	8	2.73	ANIA_00158 ANIA_01211 ANIA_01366 ANIA_02414 ANIA_02294 ANIA_03131 ANIA_07450 ANIA_08273	144	1.36	200735294117647	0.0473855677190979
02.11.05 accessory proteins of electron transport and membrane-associated energy conservation	5	1.70	ANIA_01366 ANIA_02414 ANIA_03131 ANIA_07450 ANIA_08273	44	0.41	414634146341463	0.00714789967329548
10 CELL CYCLE AND DNA PROCESSING
10.01 DNA processing	23	7.84	ANIA_00141 ANIA_00134 ANIA_00984 ANIA_00133 ANIA_00327 ANIA_01366 ANIA_00228 ANIA_02364 ANIA_02147 ANIA_01929 ANIA_10266 ANIA_02294 ANIA_03061 ANIA_05795 ANIA_10640 ANIA_07015 ANIA_07538 ANIA_07441 ANIA_07260 ANIA_10551 ANIA_04182 ANIA_03749 ANIA_05839	552	5.23	149904397705545	0.033798021410196
10.01.02 DNA topology	6	2.04	ANIA_00133 ANIA_00327 ANIA_01366 ANIA_00228 ANIA_07538 ANIA_05839	84	0.79	258227848101266	0.0291249886311679
10.03 cell cycle	29	9.89	ANIA_00134 ANIA_00072 ANIA_00905 ANIA_00359 ANIA_01366 ANIA_00228 ANIA_01980 ANIA_02222 ANIA_02743 ANIA_03061 ANIA_10413 ANIA_05633 ANIA_05760 ANIA_05795 ANIA_05631 ANIA_10640 ANIA_07672 ANIA_07441 ANIA_04310 ANIA_08706 ANIA_08013 ANIA_04182 ANIA_03749 ANIA_06210 ANIA_06033 ANIA_05888 ANIA_06523 ANIA_06863 ANIA_06696	667	6.32	156487341772152	0.0108057086022626
10.03.01 mitotic cell cycle and cell cycle control	24	8.19	ANIA_00134 ANIA_00072 ANIA_00905 ANIA_00359 ANIA_01366 ANIA_00228 ANIA_02222 ANIA_02743 ANIA_03061 ANIA_05633 ANIA_05760 ANIA_05795 ANIA_05631 ANIA_10640 ANIA_07672 ANIA_07441 ANIA_04310 ANIA_08706 ANIA_08013 ANIA_04182 ANIA_03749 ANIA_06033 ANIA_05888 ANIA_06696	474	4.49	182405345211581	0.00327471299731148
11 TRANSCRIPTION	49	16.7	ANIA_00141 ANIA_00134 ANIA_00984 ANIA_00321 ANIA_00956 ANIA_00380 ANIA_00072 ANIA_00133 ANIA_00327 ANIA_00727 ANIA_00228 ANIA_01045 ANIA_00161 ANIA_00780 ANIA_02147 ANIA_01929 ANIA_02294 ANIA_02244 ANIA_10316 ANIA_09017 ANIA_10239 ANIA_02222 ANIA_03061 ANIA_05294 ANIA_05795 ANIA_08535 ANIA_10640 ANIA_07015 ANIA_07538 ANIA_07441 ANIA_07260 ANIA_04489 ANIA_04949 ANIA_10551 ANIA_04057 ANIA_04182 ANI…	1129	10.7	15607476635514	0.000971647452544643
11.02 RNA synthesis	35	11.9	ANIA_00134 ANIA_00321 ANIA_00072 ANIA_00133 ANIA_00327 ANIA_00727 ANIA_00228 ANIA_01045 ANIA_00780 ANIA_02147 ANIA_01929 ANIA_02294 ANIA_02244 ANIA_10316 ANIA_09017 ANIA_02222 ANIA_03061 ANIA_05294 ANIA_05795 ANIA_08535 ANIA_10640 ANIA_07015 ANIA_07538 ANIA_07441 ANIA_04489 ANIA_04949 ANIA_10551 ANIA_04182 ANIA_03810 ANIA_04021 ANIA_06033 ANIA_05839 ANIA_10762 ANIA_10832 ANIA_06696	875	8.29	143546441495778	0.0177831581788386
11.02.02 tRNA synthesis	5	1.70	ANIA_00321 ANIA_00072 ANIA_01045 ANIA_10316 ANIA_04949	50	0.47	361702127659574	0.0121923666776469
11.02.03 mRNA synthesis	32	10.9	ANIA_00134 ANIA_00321 ANIA_00133 ANIA_00327 ANIA_00727 ANIA_00228 ANIA_01045 ANIA_00780 ANIA_02147 ANIA_01929 ANIA_02294 ANIA_10316 ANIA_09017 ANIA_02222 ANIA_03061 ANIA_05294 ANIA_05795 ANIA_08535 ANIA_10640 ANIA_07015 ANIA_07538 ANIA_07441 ANIA_04489 ANIA_04949 ANIA_10551 ANIA_04182 ANIA_03810 ANIA_04021 ANIA_06033 ANIA_10762 ANIA_10832 ANIA_06696	804	7.62	143044619422572	0.0244923106816335
11.02.03.01 general transcription activities	11	3.75	ANIA_00321 ANIA_00327 ANIA_02294 ANIA_10316 ANIA_07015 ANIA_07538 ANIA_04489 ANIA_04949 ANIA_10551 ANIA_03810 ANIA_10832	178	1.68	223214285714286	0.0108348525746518
11.02.03.01.04 transcription elongation	3	1.02	ANIA_02294 ANIA_10551 ANIA_10832	27	0.25	4.08	0.0379250440158079
11.02.03.01.07 transcription termination	2	0.68	ANIA_07538 ANIA_03810	13	0.12	566666666666667	0.0490036778991488
11.02.03.04 transcriptional control	27	9.21	ANIA_00134 ANIA_00327 ANIA_00228 ANIA_01045 ANIA_00780 ANIA_02147 ANIA_01929 ANIA_02294 ANIA_09017 ANIA_02222 ANIA_03061 ANIA_05294 ANIA_05795 ANIA_08535 ANIA_10640 ANIA_07015 ANIA_07538 ANIA_07441 ANIA_04489 ANIA_10551 ANIA_04182 ANIA_03810 ANIA_04021 ANIA_06033 ANIA_10762 ANIA_10832 ANIA_06696	698	6.61	139334341906203	0.0499692539201198
11.04 RNA processing	22	7.50	ANIA_00141 ANIA_00984 ANIA_00956 ANIA_00380 ANIA_00072 ANIA_00133 ANIA_00327 ANIA_00727 ANIA_01045 ANIA_00161 ANIA_02147 ANIA_10239 ANIA_07538 ANIA_07260 ANIA_04057 ANIA_03810 ANIA_08061 ANIA_06200 ANIA_10765 ANIA_06310 ANIA_05839 ANIA_06931	423	4.00	1875	0.00349326969004317
11.04.02 tRNA processing	5	1.70	ANIA_00141 ANIA_00984 ANIA_00956 ANIA_00072 ANIA_01045	53	0.50	3.4	0.0154444352889222
11.04.03.03 5^-end processing	2	0.68	ANIA_10239 ANIA_04057	10	0.09	755555555555556	0.0298555656729813
11.06 RNA modification	6	2.04	ANIA_00141 ANIA_00984 ANIA_00956 ANIA_00072 ANIA_10239 ANIA_09471	62	0.58	351724137931035	0.0072753052839433
11.06.02 tRNA modification	5	1.70	ANIA_00141 ANIA_00984 ANIA_00956 ANIA_00072 ANIA_09471	41	0.38	447368421052632	0.00527626452690747
12 PROTEIN SYNTHESIS
12.04.01 translation initiation	8	2.73	ANIA_01344 ANIA_00359 ANIA_00167 ANIA_02992 ANIA_02743 ANIA_05954 ANIA_10765 ANIA_10771	60	0.56	4875	0.000234631312362319
14 PROTEIN FATE (folding, modification, destination)
14.07 protein modification	35	11.9	ANIA_00261 ANIA_00134 ANIA_00667 ANIA_10266 ANIA_02294 ANIA_02479 ANIA_01539 ANIA_01573 ANIA_03065 ANIA_05619 ANIA_05760 ANIA_05795 ANIA_05631 ANIA_10640 ANIA_07672 ANIA_11005 ANIA_04310 ANIA_11232 ANIA_10551 ANIA_08706 ANIA_04415 ANIA_04864 ANIA_04449 ANIA_03841 ANIA_04046 ANIA_04057 ANIA_08013 ANIA_04182 ANIA_03810 ANIA_03566 ANIA_08273 ANIA_06857 ANIA_05888 ANIA_10762 ANIA_06072	767	7.27	163686382393398	0.002426248670729
14.07.02 modification with sugar residues (e.g. glycosylation, deglycosylation)	6	2.04	ANIA_00667 ANIA_07672 ANIA_04864 ANIA_03566 ANIA_06857 ANIA_05888	72	0.68	3	0.0147066754893857
16 PROTEIN WITH BINDING FUNCTION OR COFACTOR REQUIREMENT (structural or catalytic)
16.01 protein binding	59	20.1	ANIA_00261 ANIA_00134 ANIA_00321 ANIA_00380 ANIA_00727 ANIA_00665 ANIA_01211 ANIA_00924 ANIA_00228 ANIA_01228 ANIA_02414 ANIA_02364 ANIA_10266 ANIA_02244 ANIA_01953 ANIA_01539 ANIA_01980 ANIA_02195 ANIA_10239 ANIA_02222 ANIA_08880 ANIA_02737 ANIA_03131 ANIA_03061 ANIA_10413 ANIA_03065 ANIA_05619 ANIA_05760 ANIA_05327 ANIA_05795 ANIA_10640 ANIA_07015 ANIA_07679 ANIA_07538 ANIA_07741 ANIA_07005 ANI…	1478	14.0	143571428571429	0.00217340299411113
16.03 nucleic acid binding	31	10.5	ANIA_00984 ANIA_00321 ANIA_00133 ANIA_00327 ANIA_00727 ANIA_00359 ANIA_00228 ANIA_01045 ANIA_00161 ANIA_00780 ANIA_02364 ANIA_02147 ANIA_01929 ANIA_10316 ANIA_10239 ANIA_02737 ANIA_03173 ANIA_05619 ANIA_05795 ANIA_08535 ANIA_10640 ANIA_07538 ANIA_07441 ANIA_03841 ANIA_04182 ANIA_03749 ANIA_08268 ANIA_04021 ANIA_10765 ANIA_05839 ANIA_06931	745	7.06	148725212464589	0.0152822711297329
16.03.03 RNA binding	15	5.11	ANIA_00133 ANIA_00727 ANIA_00359 ANIA_01045 ANIA_00161 ANIA_02147 ANIA_10239 ANIA_02737 ANIA_03173 ANIA_10640 ANIA_03841 ANIA_08268 ANIA_10765 ANIA_05839 ANIA_06931	310	2.93	174402730375427	0.0262628456068455
16.17 metal binding	31	10.5	ANIA_00321 ANIA_00158 ANIA_01211 ANIA_00502 ANIA_01965 ANIA_02294 ANIA_02436 ANIA_02222 ANIA_01780 ANIA_03030 ANIA_10367 ANIA_02992 ANIA_02901 ANIA_03065 ANIA_03169 ANIA_05619 ANIA_05760 ANIA_05795 ANIA_07538 ANIA_07011 ANIA_06979 ANIA_11005 ANIA_04018 ANIA_03873 ANIA_03566 ANIA_03927 ANIA_08273 ANIA_04021 ANIA_06033 ANIA_05839 ANIA_06845	667	6.32	166139240506329	0.00326740735954979
16.17.09 heavy metal binding (Cu, Fe, Zn)	20	6.82	ANIA_00321 ANIA_00158 ANIA_00502 ANIA_02294 ANIA_02222 ANIA_01780 ANIA_03030 ANIA_02992 ANIA_05619 ANIA_05760 ANIA_05795 ANIA_07538 ANIA_07011 ANIA_06979 ANIA_04018 ANIA_03873 ANIA_08273 ANIA_06033 ANIA_05839 ANIA_06845	430	4.07	167567567567568	0.0167333687259432
16.19 nucleotide/nucleoside/nucleobase binding	34	11.6	ANIA_00984 ANIA_00133 ANIA_00327 ANIA_00359 ANIA_01211 ANIA_01366 ANIA_00228 ANIA_00161 ANIA_02364 ANIA_10266 ANIA_02244 ANIA_02436 ANIA_02263 ANIA_08892 ANIA_10367 ANIA_03131 ANIA_03061 ANIA_03065 ANIA_08344 ANIA_08489 ANIA_05327 ANIA_07489 ANIA_07569 ANIA_07538 ANIA_07441 ANIA_09446 ANIA_08013 ANIA_04182 ANIA_03749 ANIA_08268 ANIA_10765 ANIA_06310 ANIA_05839 ANIA_06863	786	7.45	155704697986577	0.00640944218231526
16.19.03 ATP binding	27	9.21	ANIA_00984 ANIA_00133 ANIA_00327 ANIA_01211 ANIA_01366 ANIA_00228 ANIA_02364 ANIA_10266 ANIA_02436 ANIA_08892 ANIA_10367 ANIA_03131 ANIA_03061 ANIA_03065 ANIA_08344 ANIA_08489 ANIA_07489 ANIA_07538 ANIA_07441 ANIA_09446 ANIA_08013 ANIA_04182 ANIA_03749 ANIA_08268 ANIA_06310 ANIA_05839 ANIA_06863	602	5.70	161578947368421	0.0093696130915462
16.21.08 Fe/S binding	4	1.36	ANIA_00502 ANIA_02414 ANIA_02294 ANIA_08273	39	0.36	377777777777778	0.0223482668108837
18 REGULATION OF METABOLISM AND PROTEIN FUNCTION
18.02.01.01 enzyme activator	8	2.73	ANIA_00261 ANIA_01211 ANIA_10266 ANIA_01980 ANIA_02222 ANIA_10640 ANIA_04182 ANIA_06033	136	1.28	21328125	0.0357036371661102
18.02.01.01.01 GTPase activator (GAP)	4	1.36	ANIA_00261 ANIA_01980 ANIA_02222 ANIA_06033	48	0.45	302222222222222	0.0436320096487354
18.02.01.02.01 GTPase inhibitor (GIP)	2	0.68	ANIA_02222 ANIA_06033	10	0.09	755555555555556	0.0298555656729813
20 CELLULAR TRANSPORT, TRANSPORT FACILITIES AND TRANSPORT ROUTES
20.09.07 vesicular transport (Golgi network, etc.)	17	5.80	ANIA_00261 ANIA_00665 ANIA_01366 ANIA_01953 ANIA_01980 ANIA_02222 ANIA_08880 ANIA_03061 ANIA_07679 ANIA_07741 ANIA_08795 ANIA_09526 ANIA_03841 ANIA_03709 ANIA_06210 ANIA_06033 ANIA_06863	235	2.22	261261261261261	0.000295633513133415
20.09.07.03 ER to Golgi transport	6	2.04	ANIA_00261 ANIA_01980 ANIA_02222 ANIA_07679 ANIA_09526 ANIA_06033	64	0.60	3.4	0.00847490755343513
20.09.07.25 vesicle formation	4	1.36	ANIA_00261 ANIA_00665 ANIA_07741 ANIA_08795	29	0.27	503703703703704	0.00800559980310945
30 CELLULAR COMMUNICATION/SIGNAL TRANSDUCTION MECHANISM
30.01 cellular signalling	24	8.19	ANIA_00134 ANIA_09387 ANIA_00247 ANIA_01366 ANIA_02147 ANIA_02244 ANIA_01539 ANIA_02688 ANIA_10413 ANIA_03065 ANIA_05760 ANIA_05795 ANIA_05631 ANIA_07005 ANIA_04733 ANIA_04310 ANIA_05069 ANIA_03841 ANIA_04182 ANIA_03810 ANIA_08268 ANIA_03927 ANIA_06523 ANIA_10832	469	4.44	184459459459459	0.00285951196302341
30.01.09.09 fatty acid derivatives mediated signal transduction	2	0.68	ANIA_10413 ANIA_03927	11	0.10	6.8	0.0358313753085048
30.05.01.12.03 FGF-receptor signalling pathway	1	0.34	ANIA_07005	1	0.00	0	0.0277725118483413
32 CELL RESCUE, DEFENSE AND VIRULENCE
32.05.03 defense related proteins	5	1.70	ANIA_01058 ANIA_02621 ANIA_05327 ANIA_06750 ANIA_06405	69	0.65	261538461538462	0.0424428500523461
42 BIOGENESIS OF CELLULAR COMPONENTS
42.09 intracellular transport vesicles	4	1.36	ANIA_00261 ANIA_00665 ANIA_07741 ANIA_08795	30	0.28	485714285714286	0.0090393527624488
43 CELL TYPE DIFFERENTIATION	24	8.19	ANIA_00134 ANIA_09387 ANIA_00359 ANIA_02090 ANIA_02263 ANIA_02222 ANIA_10413 ANIA_05760 ANIA_05795 ANIA_08421 ANIA_05631 ANIA_08535 ANIA_05702 ANIA_07672 ANIA_04733 ANIA_05069 ANIA_04464 ANIA_04819 ANIA_04372 ANIA_04182 ANIA_04208 ANIA_08069 ANIA_06210 ANIA_06523	463	4.38	186986301369863	0.00242101688079889
43.01 fungal/microorganismic cell type differentiation	24	8.19	ANIA_00134 ANIA_09387 ANIA_00359 ANIA_02090 ANIA_02263 ANIA_02222 ANIA_10413 ANIA_05760 ANIA_05795 ANIA_08421 ANIA_05631 ANIA_08535 ANIA_05702 ANIA_07672 ANIA_04733 ANIA_05069 ANIA_04464 ANIA_04819 ANIA_04372 ANIA_04182 ANIA_04208 ANIA_08069 ANIA_06210 ANIA_06523	463	4.38	186986301369863	0.00242101688079889
43.01.03 fungal and other eukaryotic cell type differentiation	24	8.19	ANIA_00134 ANIA_09387 ANIA_00359 ANIA_02090 ANIA_02263 ANIA_02222 ANIA_10413 ANIA_05760 ANIA_05795 ANIA_08421 ANIA_05631 ANIA_08535 ANIA_05702 ANIA_07672 ANIA_04733 ANIA_05069 ANIA_04464 ANIA_04819 ANIA_04372 ANIA_04182 ANIA_04208 ANIA_08069 ANIA_06210 ANIA_06523	463	4.38	186986301369863	0.00242101688079889
43.01.03.09 development of asco- basidio- or zygospore	11	3.75	ANIA_00359 ANIA_02263 ANIA_02222 ANIA_10413 ANIA_05795 ANIA_08535 ANIA_07672 ANIA_04464 ANIA_04819 ANIA_04208 ANIA_08069	169	1.60	234375	0.00748355730450581

## Sheet: pkaA down p<0.05
FUNCTIONAL CATEGORY	abs SET	rel SET	genes SET	abs GENOME	rel GENOME	rel SET/rel GENOME	P-VALUE
01 METABOLISM
01.01 amino acid metabolism	107	7.82	ANIA_00648 ANIA_01006 ANIA_00672 ANIA_01074 ANIA_00956 ANIA_01342 ANIA_01003 ANIA_00490 ANIA_01150 ANIA_00054 ANIA_00717 ANIA_01007 ANIA_01222 ANIA_01263 ANIA_09408 ANIA_00681 ANIA_09388 ANIA_00893 ANIA_10012 ANIA_01965 ANIA_02042 ANIA_02197 ANIA_02531 ANIA_10298 ANIA_08905 ANIA_01923 ANIA_01409 ANIA_01731 ANIA_02479 ANIA_01541 ANIA_02293 ANIA_01730 ANIA_01993 ANIA_02243 ANIA_01752 ANIA_01780 ANI…	589	5.58	140143369175627	0.000130170203979833
01.01.03 assimilation of ammonia, metabolism of the glutamate group	27	1.97	ANIA_01006 ANIA_01003 ANIA_00490 ANIA_01150 ANIA_09408 ANIA_02197 ANIA_02531 ANIA_01923 ANIA_01731 ANIA_02479 ANIA_01730 ANIA_01993 ANIA_02243 ANIA_01883 ANIA_02914 ANIA_03381 ANIA_05591 ANIA_05447 ANIA_05134 ANIA_07722 ANIA_08770 ANIA_08275 ANIA_07856 ANIA_08206 ANIA_03894 ANIA_05867 ANIA_10837	118	1.11	177477477477477	0.00201427874003546
01.01.03.02 metabolism of glutamate	15	1.09	ANIA_01003 ANIA_01150 ANIA_09408 ANIA_01923 ANIA_01731 ANIA_01993 ANIA_03381 ANIA_05591 ANIA_05447 ANIA_05134 ANIA_08275 ANIA_07856 ANIA_03894 ANIA_05867 ANIA_10837	66	0.62	175806451612903	0.0196852832337305
01.01.03.05 metabolism of arginine	10	0.73	ANIA_01150 ANIA_02531 ANIA_01731 ANIA_01730 ANIA_02243 ANIA_01883 ANIA_02914 ANIA_07722 ANIA_08770 ANIA_05867	37	0.35	208571428571429	0.0165778443968543
01.01.03.05.01 biosynthesis of arginine	8	0.58	ANIA_01150 ANIA_01731 ANIA_02243 ANIA_01883 ANIA_02914 ANIA_07722 ANIA_08770 ANIA_05867	24	0.22	263636363636364	0.00840839243265381
01.01.05 metabolism of urea cycle, creatine and polyamines	9	0.65	ANIA_01150 ANIA_02479 ANIA_02243 ANIA_01883 ANIA_02914 ANIA_05338 ANIA_03846 ANIA_08231 ANIA_05867	36	0.34	191176470588235	0.0363942746506287
01.01.06.01 metabolism of aspartate	7	0.51	ANIA_01342 ANIA_00893 ANIA_01993 ANIA_01883 ANIA_02914 ANIA_05591 ANIA_08859	18	0.17	3	0.00523241617061762
01.01.06.01.02 degradation of aspartate	5	0.36	ANIA_01342 ANIA_00893 ANIA_01993 ANIA_05591 ANIA_08859	13	0.12	3	0.019006940942043
01.01.06.04 metabolism of threonine	7	0.51	ANIA_01342 ANIA_03031 ANIA_08843 ANIA_04793 ANIA_08859 ANIA_03830 ANIA_03805	17	0.16	31875	0.00359460646888365
01.01.06.04.01 biosynthesis of threonine	3	0.21	ANIA_03031 ANIA_08843 ANIA_08859	6	0.05	4.2	0.032049271050217
01.01.06.05 metabolism of methionine	14	1.02	ANIA_01222 ANIA_01263 ANIA_00681 ANIA_02042 ANIA_01752 ANIA_05738 ANIA_07051 ANIA_08843 ANIA_04290 ANIA_04793 ANIA_08859 ANIA_04774 ANIA_07876 ANIA_08057	41	0.38	268421052631579	0.000409771927982969
01.01.06.05.01 biosynthesis of methionine	7	0.51	ANIA_00681 ANIA_02042 ANIA_01752 ANIA_07051 ANIA_04290 ANIA_08859 ANIA_08057	24	0.22	231818181818182	0.0283847904206493
01.01.06.05.01.01 biosynthesis of homocysteine	3	0.21	ANIA_00681 ANIA_01752 ANIA_07051	7	0.06	3.5	0.0507644980140361
01.01.09 metabolism of the cysteine - aromatic group	43	3.14	ANIA_00648 ANIA_01006 ANIA_01074 ANIA_00956 ANIA_01342 ANIA_00054 ANIA_00717 ANIA_00681 ANIA_09388 ANIA_10012 ANIA_01965 ANIA_02531 ANIA_10298 ANIA_08905 ANIA_02293 ANIA_02930 ANIA_02674 ANIA_02704 ANIA_03058 ANIA_03031 ANIA_03169 ANIA_05591 ANIA_05200 ANIA_05701 ANIA_07832 ANIA_07044 ANIA_07430 ANIA_11135 ANIA_08843 ANIA_04793 ANIA_08866 ANIA_08859 ANIA_05041 ANIA_03897 ANIA_03748 ANIA_08188 ANI…	247	2.34	134188034188034	0.0253973066735578
01.01.09.06 metabolism of tryptophan	11	0.80	ANIA_00648 ANIA_00956 ANIA_01965 ANIA_03031 ANIA_03169 ANIA_05591 ANIA_05200 ANIA_05041 ANIA_08188 ANIA_03695 ANIA_06711	43	0.40	2	0.0185388148173788
01.01.09.06.01 biosynthesis of tryptophan	7	0.51	ANIA_00648 ANIA_01965 ANIA_03169 ANIA_05591 ANIA_08188 ANIA_03695 ANIA_06711	16	0.15	3.4	0.00237772607519628
01.01.11.01 metabolism of alanine	3	0.21	ANIA_01342 ANIA_01923 ANIA_07017	4	0.03	7	0.00784275095432192
01.01.11.02 metabolism of isoleucine	10	0.73	ANIA_00672 ANIA_05206 ANIA_05138 ANIA_04822 ANIA_08843 ANIA_04323 ANIA_07878 ANIA_03830 ANIA_07876 ANIA_05957	31	0.29	251724137931034	0.00434870995256783
01.01.11.02.01 biosynthesis of isoleucine	8	0.58	ANIA_05206 ANIA_05138 ANIA_04822 ANIA_04323 ANIA_07878 ANIA_03830 ANIA_07876 ANIA_05957	21	0.19	305263157894737	0.00331955476991763
01.01.11.02.02 degradation of isoleucine	5	0.36	ANIA_00672 ANIA_04323 ANIA_07878 ANIA_07876 ANIA_05957	14	0.13	276923076923077	0.0264772663220418
01.01.11.03 metabolism of valine	8	0.58	ANIA_00672 ANIA_05206 ANIA_05138 ANIA_04822 ANIA_04323 ANIA_07878 ANIA_07876 ANIA_05957	28	0.26	223076923076923	0.0222056086048236
01.01.11.03.01 biosynthesis of valine	7	0.51	ANIA_05206 ANIA_05138 ANIA_04822 ANIA_04323 ANIA_07878 ANIA_07876 ANIA_05957	18	0.17	3	0.00523241617061762
01.01.11.03.02 degradation of valine	5	0.36	ANIA_00672 ANIA_04323 ANIA_07878 ANIA_07876 ANIA_05957	15	0.14	257142857142857	0.0355837461104393
01.03.01 purin nucleotide/nucleoside/nucleobase metabolism	33	2.41	ANIA_10188 ANIA_00634 ANIA_00081 ANIA_01222 ANIA_01246 ANIA_00210 ANIA_00893 ANIA_00259 ANIA_00495 ANIA_01082 ANIA_01965 ANIA_10298 ANIA_01524 ANIA_01408 ANIA_03058 ANIA_10348 ANIA_03169 ANIA_05122 ANIA_07040 ANIA_07430 ANIA_04464 ANIA_04739 ANIA_08861 ANIA_08121 ANIA_03626 ANIA_04258 ANIA_03748 ANIA_10476 ANIA_10837 ANIA_06157 ANIA_06711 ANIA_06209 ANIA_09470	138	1.30	185384615384615	0.000293325042600515
01.03.07 deoxyribonucleotide metabolism	7	0.51	ANIA_01495 ANIA_02007 ANIA_02105 ANIA_07028 ANIA_04380 ANIA_10561 ANIA_08213	22	0.20	2.55	0.017612929249189
01.03.16 polynucleotide degradation	21	1.53	ANIA_00076 ANIA_00936 ANIA_00242 ANIA_02185 ANIA_02734 ANIA_10348 ANIA_10406 ANIA_05114 ANIA_10955 ANIA_07424 ANIA_10978 ANIA_04425 ANIA_04964 ANIA_04617 ANIA_03657 ANIA_03812 ANIA_05931 ANIA_06006 ANIA_06111 ANIA_06902 ANIA_11250	107	1.01	151485148514851	0.0325496744616049
01.03.16.01 RNA degradation	14	1.02	ANIA_02185 ANIA_02734 ANIA_10348 ANIA_10406 ANIA_05114 ANIA_10955 ANIA_07424 ANIA_04617 ANIA_03657 ANIA_03812 ANIA_05931 ANIA_06111 ANIA_06902 ANIA_11250	62	0.58	175862068965517	0.0250401171761089
01.05.13 transfer of activated C-1 groups	23	1.68	ANIA_00745 ANIA_00092 ANIA_01222 ANIA_01263 ANIA_10012 ANIA_00625 ANIA_01524 ANIA_01445 ANIA_02104 ANIA_03058 ANIA_03010 ANIA_10361 ANIA_05795 ANIA_05789 ANIA_05738 ANIA_07028 ANIA_04776 ANIA_04464 ANIA_10526 ANIA_08032 ANIA_08283 ANIA_05871 ANIA_05867	79	0.74	227027027027027	0.000112246581226974
01.05.13.03 tetrahydrofolate-dependent C-1-transfer	7	0.51	ANIA_10012 ANIA_01524 ANIA_03058 ANIA_05738 ANIA_07028 ANIA_04776 ANIA_04464	16	0.15	3.4	0.00237772607519628
01.06.06 isoprenoid metabolism	31	2.26	ANIA_01006 ANIA_00595 ANIA_00451 ANIA_00851 ANIA_00640 ANIA_08907 ANIA_01409 ANIA_02390 ANIA_01593 ANIA_02596 ANIA_10396 ANIA_10647 ANIA_05368 ANIA_06973 ANIA_11008 ANIA_07146 ANIA_08603 ANIA_04923 ANIA_04726 ANIA_08012 ANIA_11028 ANIA_11065 ANIA_03638 ANIA_04042 ANIA_03747 ANIA_08283 ANIA_04094 ANIA_06386 ANIA_06506 ANIA_05862 ANIA_09496	165	1.56	144871794871795	0.0202202094631905
01.06.06.11 tetracyclic and pentacyclic triterpenes (cholesterin, steroids and hopanoids) metabolism	28	2.04	ANIA_01006 ANIA_00595 ANIA_00451 ANIA_00851 ANIA_00640 ANIA_08907 ANIA_01409 ANIA_01593 ANIA_10396 ANIA_10647 ANIA_05368 ANIA_06973 ANIA_11008 ANIA_07146 ANIA_08603 ANIA_04923 ANIA_04726 ANIA_08012 ANIA_11028 ANIA_11065 ANIA_03638 ANIA_04042 ANIA_08283 ANIA_04094 ANIA_06386 ANIA_06506 ANIA_05862 ANIA_09496	113	1.07	190654205607477	0.000445440374440601
01.07 metabolism of vitamins, cofactors, and prosthetic groups	53	3.87	ANIA_09407 ANIA_01074 ANIA_00564 ANIA_01102 ANIA_01263 ANIA_00856 ANIA_10298 ANIA_01915 ANIA_01524 ANIA_02435 ANIA_01795 ANIA_02436 ANIA_01999 ANIA_01722 ANIA_01685 ANIA_01743 ANIA_01469 ANIA_01767 ANIA_02733 ANIA_02666 ANIA_03058 ANIA_03031 ANIA_05130 ANIA_05200 ANIA_08346 ANIA_05378 ANIA_10879 ANIA_08603 ANIA_09446 ANIA_08706 ANIA_04757 ANIA_04714 ANIA_04569 ANIA_04415 ANIA_04726 ANIA_04977 ANI…	289	2.73	141758241758242	0.00514055903191863
01.07.01 biosynthesis of vitamins, cofactors, and prosthetic groups	33	2.41	ANIA_09407 ANIA_01102 ANIA_01263 ANIA_00856 ANIA_10298 ANIA_01915 ANIA_01524 ANIA_02435 ANIA_02436 ANIA_01999 ANIA_01722 ANIA_01743 ANIA_01767 ANIA_02733 ANIA_03031 ANIA_05130 ANIA_05200 ANIA_09446 ANIA_04757 ANIA_04714 ANIA_04774 ANIA_03846 ANIA_08231 ANIA_03728 ANIA_03920 ANIA_08188 ANIA_03695 ANIA_10455 ANIA_10472 ANIA_09471 ANIA_06644 ANIA_06297 ANIA_06550	157	1.48	162837837837838	0.0030520025561597
01.20.19 metabolism of secondary products derived from glycine, L-serine and L-alanine	12	0.87	ANIA_00910 ANIA_01915 ANIA_01722 ANIA_02733 ANIA_05130 ANIA_05132 ANIA_10879 ANIA_04415 ANIA_04774 ANIA_07989 ANIA_03920 ANIA_10455	35	0.33	263636363636364	0.00100771300007544
01.20.19.01 metabolism of porphyrins	10	0.73	ANIA_01915 ANIA_01722 ANIA_02733 ANIA_05130 ANIA_05132 ANIA_10879 ANIA_04415 ANIA_04774 ANIA_03920 ANIA_10455	27	0.25	2.92	0.00134474760135982
02 ENERGY
02.07.01 pentose-phosphate pathway oxidative branch	2	0.14	ANIA_00285 ANIA_03954	3	0.02	7	0.0459931884175903
02.08 pyruvate dehydrogenase complex	3	0.21	ANIA_09403 ANIA_05162 ANIA_06708	7	0.06	3.5	0.0507644980140361
02.10 tricarboxylic-acid pathway (citrate cycle, Krebs cycle, TCA cycle)	13	0.95	ANIA_01003 ANIA_09403 ANIA_02295 ANIA_02436 ANIA_02332 ANIA_03466 ANIA_05162 ANIA_05206 ANIA_04822 ANIA_08275 ANIA_03894 ANIA_06717 ANIA_06708	54	0.51	186274509803922	0.0182349034829342
02.11 electron transport and membrane-associated energy conservation	31	2.26	ANIA_00943 ANIA_01366 ANIA_10163 ANIA_10229 ANIA_11347 ANIA_02316 ANIA_01722 ANIA_01624 ANIA_02332 ANIA_09162 ANIA_03131 ANIA_10642 ANIA_05703 ANIA_05704 ANIA_06976 ANIA_07500 ANIA_07450 ANIA_04388 ANIA_10553 ANIA_08763 ANIA_04525 ANIA_04300 ANIA_04977 ANIA_08049 ANIA_04288 ANIA_08229 ANIA_06386 ANIA_11499 ANIA_06297 ANIA_06287 ANIA_06077	144	1.36	166176470588235	0.0027368620413783
02.11.05 accessory proteins of electron transport and membrane-associated energy conservation	16	1.17	ANIA_01366 ANIA_10229 ANIA_01722 ANIA_02332 ANIA_03131 ANIA_05703 ANIA_06976 ANIA_07450 ANIA_04388 ANIA_10553 ANIA_08763 ANIA_04977 ANIA_08049 ANIA_04288 ANIA_06297 ANIA_06077	44	0.41	285365853658537	0.0068440034890210
02.13 respiration	51	3.73	ANIA_00943 ANIA_00346 ANIA_01396 ANIA_01007 ANIA_10163 ANIA_09401 ANIA_09400 ANIA_10229 ANIA_01915 ANIA_11303 ANIA_11347 ANIA_02316 ANIA_01722 ANIA_01743 ANIA_01624 ANIA_02299 ANIA_01469 ANIA_02052 ANIA_02332 ANIA_03011 ANIA_03131 ANIA_03034 ANIA_10642 ANIA_05703 ANIA_10871 ANIA_06976 ANIA_07500 ANIA_04388 ANIA_10553 ANIA_08763 ANIA_08766 ANIA_04525 ANIA_04753 ANIA_04464 ANIA_04863 ANIA_04977 ANI…	165	1.56	239102564102564	0.001233003457020
02.13.01 anaerobic respiration	6	0.43	ANIA_01007 ANIA_11303 ANIA_02316 ANIA_10871 ANIA_04288 ANIA_04064	10	0.09	477777777777778	0.000617022702159872
02.13.03 aerobic respiration	37	2.70	ANIA_10163 ANIA_09401 ANIA_09400 ANIA_10229 ANIA_01915 ANIA_02316 ANIA_01722 ANIA_01743 ANIA_01624 ANIA_01469 ANIA_02052 ANIA_02332 ANIA_03011 ANIA_03131 ANIA_03034 ANIA_05703 ANIA_10871 ANIA_06976 ANIA_07500 ANIA_04388 ANIA_08763 ANIA_04525 ANIA_04753 ANIA_04464 ANIA_04977 ANIA_08225 ANIA_03738 ANIA_08049 ANIA_04288 ANIA_04064 ANIA_08229 ANIA_06386 ANIA_06297 ANIA_06904 ANIA_06287 ANIA_06593 ANI…	93	0.88	306818181818182	0.0071503405406089
10 CELL CYCLE AND DNA PROCESSING
10.01 DNA processing	88	6.43	ANIA_00589 ANIA_10043 ANIA_00984 ANIA_00133 ANIA_10072 ANIA_00327 ANIA_00083 ANIA_01366 ANIA_00076 ANIA_00228 ANIA_00310 ANIA_00124 ANIA_00242 ANIA_01708 ANIA_02147 ANIA_01929 ANIA_01956 ANIA_02185 ANIA_10194 ANIA_01971 ANIA_01859 ANIA_02437 ANIA_02087 ANIA_02285 ANIA_02932 ANIA_10352 ANIA_02847 ANIA_03448 ANIA_03067 ANIA_03149 ANIA_03167 ANIA_03033 ANIA_02739 ANIA_05623 ANIA_05114 ANIA_05526 ANI…	552	5.23	122944550669216	0.0208344122637798
10.01.02 DNA topology	17	1.24	ANIA_00133 ANIA_00327 ANIA_01366 ANIA_00228 ANIA_01956 ANIA_10194 ANIA_01971 ANIA_02087 ANIA_02285 ANIA_02932 ANIA_02739 ANIA_04412 ANIA_04233 ANIA_05931 ANIA_06895 ANIA_05992 ANIA_06374	84	0.79	156962025316456	0.0393227312042706
10.01.03 DNA synthesis and replication	31	2.26	ANIA_00984 ANIA_10072 ANIA_00327 ANIA_00228 ANIA_02437 ANIA_02087 ANIA_02285 ANIA_03067 ANIA_03033 ANIA_02739 ANIA_05114 ANIA_05676 ANIA_06977 ANIA_07028 ANIA_07439 ANIA_07325 ANIA_07260 ANIA_04380 ANIA_08863 ANIA_04233 ANIA_08213 ANIA_03944 ANIA_08236 ANIA_08274 ANIA_08073 ANIA_06300 ANIA_10855 ANIA_10755 ANIA_06715 ANIA_06073 ANIA_05992	134	1.27	177952755905512	0.000805157050030531
10.01.03.03 ori recognition and priming complex formation	8	0.58	ANIA_10072 ANIA_00228 ANIA_03033 ANIA_05676 ANIA_07260 ANIA_10855 ANIA_10755 ANIA_05992	23	0.21	276190476190476	0.00630913094451498
11 TRANSCRIPTION
11.02.01 rRNA synthesis	31	2.26	ANIA_00589 ANIA_10043 ANIA_00321 ANIA_00647 ANIA_00745 ANIA_00192 ANIA_00695 ANIA_00944 ANIA_02415 ANIA_01929 ANIA_10316 ANIA_10352 ANIA_11183 ANIA_02747 ANIA_09125 ANIA_03167 ANIA_05623 ANIA_07205 ANIA_07424 ANIA_10970 ANIA_04456 ANIA_04865 ANIA_11406 ANIA_03745 ANIA_08272 ANIA_03944 ANIA_08293 ANIA_03827 ANIA_08073 ANIA_06558 ANIA_06171	71	0.67	337313432835821	0.00153440567800
11.02.02 tRNA synthesis	17	1.24	ANIA_00321 ANIA_00072 ANIA_00192 ANIA_01045 ANIA_00936 ANIA_02415 ANIA_10316 ANIA_11183 ANIA_02747 ANIA_09125 ANIA_05627 ANIA_05738 ANIA_08224 ANIA_11406 ANIA_08272 ANIA_04219 ANIA_06558	50	0.47	263829787234043	0.000107629068101725
11.04 RNA processing	141	10.3	ANIA_00589 ANIA_00305 ANIA_00984 ANIA_00237 ANIA_00647 ANIA_00956 ANIA_00380 ANIA_00072 ANIA_00133 ANIA_00189 ANIA_00327 ANIA_00745 ANIA_00211 ANIA_00727 ANIA_00092 ANIA_00285 ANIA_00109 ANIA_01045 ANIA_00695 ANIA_00818 ANIA_00310 ANIA_00944 ANIA_00796 ANIA_00124 ANIA_09398 ANIA_10058 ANIA_10125 ANIA_10052 ANIA_01215 ANIA_01319 ANIA_10200 ANIA_01495 ANIA_01709 ANIA_02147 ANIA_01776 ANIA_01956 ANI…	423	4.00	2575	1.36491e-14
11.04.01 rRNA processing	89	6.51	ANIA_00589 ANIA_00305 ANIA_00237 ANIA_00647 ANIA_00133 ANIA_00189 ANIA_00327 ANIA_00745 ANIA_00092 ANIA_00695 ANIA_00944 ANIA_00796 ANIA_00124 ANIA_09398 ANIA_10058 ANIA_10125 ANIA_10052 ANIA_01215 ANIA_01319 ANIA_10200 ANIA_02147 ANIA_01956 ANIA_02079 ANIA_11145 ANIA_01517 ANIA_10194 ANIA_02437 ANIA_02932 ANIA_10352 ANIA_02734 ANIA_03455 ANIA_11162 ANIA_10348 ANIA_03167 ANIA_02739 ANIA_10406 ANI…	183	1.73	376300578034682	2.86264e-18
11.04.02 tRNA processing	18	1.31	ANIA_00984 ANIA_00956 ANIA_00072 ANIA_00189 ANIA_00285 ANIA_01045 ANIA_00818 ANIA_10125 ANIA_02437 ANIA_03010 ANIA_02735 ANIA_10361 ANIA_05627 ANIA_07424 ANIA_06978 ANIA_05931 ANIA_06006 ANIA_06165	53	0.50	2.62	0.00691017704129703
11.04.03 mRNA processing (splicing, 5^-, 3^-end processing)	63	4.60	ANIA_00380 ANIA_00133 ANIA_00745 ANIA_00211 ANIA_00727 ANIA_00109 ANIA_00695 ANIA_00310 ANIA_00944 ANIA_10125 ANIA_01319 ANIA_01495 ANIA_01709 ANIA_01776 ANIA_01956 ANIA_01517 ANIA_02245 ANIA_01408 ANIA_10194 ANIA_02007 ANIA_02105 ANIA_02932 ANIA_03082 ANIA_09085 ANIA_02739 ANIA_09065 ANIA_05623 ANIA_05452 ANIA_05368 ANIA_05530 ANIA_05779 ANIA_07424 ANIA_06978 ANIA_10963 ANIA_07706 ANIA_10944 ANI…	260	2.46	186991869918699	0.0039866918444239
11.04.03.01 splicing	56	4.09	ANIA_00380 ANIA_00133 ANIA_00745 ANIA_00211 ANIA_00727 ANIA_00109 ANIA_00695 ANIA_00310 ANIA_00944 ANIA_10125 ANIA_01319 ANIA_01495 ANIA_01709 ANIA_01776 ANIA_01956 ANIA_02245 ANIA_01408 ANIA_10194 ANIA_02007 ANIA_02105 ANIA_02932 ANIA_03082 ANIA_09085 ANIA_02739 ANIA_05623 ANIA_05452 ANIA_05368 ANIA_05530 ANIA_05779 ANIA_07424 ANIA_10963 ANIA_07706 ANIA_10944 ANIA_08603 ANIA_04412 ANIA_04298 ANI…	205	1.94	210824742268041	0.00235552052839248
11.06 RNA modification	25	1.82	ANIA_00984 ANIA_00647 ANIA_00956 ANIA_00072 ANIA_00745 ANIA_00092 ANIA_00695 ANIA_00818 ANIA_10352 ANIA_03010 ANIA_02735 ANIA_03167 ANIA_10361 ANIA_05738 ANIA_10712 ANIA_07028 ANIA_04298 ANIA_08851 ANIA_04456 ANIA_04889 ANIA_08254 ANIA_08073 ANIA_09471 ANIA_06171 ANIA_06165	62	0.58	313793103448276	0.006340000
11.06.01 rRNA modification	12	0.87	ANIA_00647 ANIA_00745 ANIA_00092 ANIA_00695 ANIA_10352 ANIA_03167 ANIA_10712 ANIA_04298 ANIA_08851 ANIA_04456 ANIA_08254 ANIA_06171	19	0.18	483333333333333	0.0044800000
11.06.02 tRNA modification	12	0.87	ANIA_00984 ANIA_00956 ANIA_00072 ANIA_00818 ANIA_03010 ANIA_02735 ANIA_10361 ANIA_05738 ANIA_07028 ANIA_04889 ANIA_09471 ANIA_06165	41	0.38	228947368421053	0.00455391531319228
12 PROTEIN SYNTHESIS
12.01 ribosome biogenesis	174	12.7	ANIA_00142 ANIA_00465 ANIA_00843 ANIA_01122 ANIA_00647 ANIA_10055 ANIA_00907 ANIA_09465 ANIA_00641 ANIA_00116 ANIA_00570 ANIA_00776 ANIA_00745 ANIA_10091 ANIA_10130 ANIA_00262 ANIA_01095 ANIA_01366 ANIA_00470 ANIA_10161 ANIA_00433 ANIA_00889 ANIA_01166 ANIA_00695 ANIA_01013 ANIA_01393 ANIA_00124 ANIA_10058 ANIA_00123 ANIA_10125 ANIA_00445 ANIA_00476 ANIA_00278 ANIA_01348 ANIA_01228 ANIA_01215 ANI…	250	2.36	538135593220339	4.05082e-85
12.01.01 ribosomal proteins	126	9.21	ANIA_00142 ANIA_00465 ANIA_00843 ANIA_01122 ANIA_00647 ANIA_10055 ANIA_00907 ANIA_09465 ANIA_00116 ANIA_00570 ANIA_00776 ANIA_00745 ANIA_10091 ANIA_10130 ANIA_00262 ANIA_01095 ANIA_00470 ANIA_10161 ANIA_00433 ANIA_01166 ANIA_01013 ANIA_00123 ANIA_10125 ANIA_00445 ANIA_00476 ANIA_00278 ANIA_01348 ANIA_01228 ANIA_10200 ANIA_01970 ANIA_02301 ANIA_02147 ANIA_02057 ANIA_01964 ANIA_01636 ANIA_01517 ANI…	165	1.56	590384615384615	6.87453e-65
12.04 translation	115	8.41	ANIA_00142 ANIA_00465 ANIA_00843 ANIA_00705 ANIA_01122 ANIA_00133 ANIA_09465 ANIA_00116 ANIA_00570 ANIA_00776 ANIA_10130 ANIA_00262 ANIA_00046 ANIA_01095 ANIA_01083 ANIA_01166 ANIA_01013 ANIA_00944 ANIA_00936 ANIA_00445 ANIA_00278 ANIA_01228 ANIA_00314 ANIA_10182 ANIA_02301 ANIA_10205 ANIA_02057 ANIA_01964 ANIA_01408 ANIA_09419 ANIA_02275 ANIA_10249 ANIA_10315 ANIA_01922 ANIA_01710 ANIA_10416 ANI…	212	2.00	4205	8.61032e-34
12.04.01 translation initiation	18	1.31	ANIA_01083 ANIA_00944 ANIA_10182 ANIA_02932 ANIA_02992 ANIA_02907 ANIA_02997 ANIA_03055 ANIA_03156 ANIA_05738 ANIA_07105 ANIA_04908 ANIA_04290 ANIA_04470 ANIA_10459 ANIA_04038 ANIA_10765 ANIA_10771	60	0.56	233928571428571	0.000405991276555359
12.04.02 translation elongation	9	0.65	ANIA_01408 ANIA_10315 ANIA_02734 ANIA_05719 ANIA_04308 ANIA_08256 ANIA_06563 ANIA_05996 ANIA_06302	26	0.24	270833333333333	0.00396516183910769
12.04.03 translation termination	3	0.21	ANIA_10205 ANIA_10249 ANIA_06630	6	0.05	4.2	0.032049271050217
12.07 translational control	23	1.68	ANIA_10194 ANIA_10249 ANIA_02932 ANIA_02992 ANIA_03413 ANIA_03156 ANIA_02739 ANIA_09065 ANIA_05222 ANIA_05199 ANIA_04803 ANIA_04290 ANIA_04330 ANIA_04404 ANIA_04865 ANIA_04842 ANIA_10459 ANIA_10498 ANIA_06540 ANIA_10765 ANIA_06563 ANIA_06082 ANIA_06630	92	0.87	193103448275862	0.00122395308541161
12.10 aminoacyl-tRNA-synthetases	18	1.31	ANIA_00428 ANIA_00705 ANIA_00046 ANIA_00936 ANIA_00314 ANIA_01709 ANIA_09419 ANIA_01710 ANIA_03073 ANIA_05738 ANIA_07361 ANIA_07479 ANIA_11125 ANIA_08224 ANIA_03702 ANIA_06368 ANIA_06253 ANIA_06526	41	0.38	344736842105263	0.00100282990366151
14 PROTEIN FATE (folding, modification, destination)	200	14.6	ANIA_00643 ANIA_00049 ANIA_01223 ANIA_01328 ANIA_00716 ANIA_01064 ANIA_00449 ANIA_00634 ANIA_09407 ANIA_00429 ANIA_00131 ANIA_00081 ANIA_00380 ANIA_00083 ANIA_00559 ANIA_00727 ANIA_01230 ANIA_00381 ANIA_10112 ANIA_01190 ANIA_00715 ANIA_00722 ANIA_00926 ANIA_01093 ANIA_01358 ANIA_00310 ANIA_00124 ANIA_09398 ANIA_10058 ANIA_01105 ANIA_00210 ANIA_10125 ANIA_01281 ANIA_01082 ANIA_10178 ANIA_10182 ANI…	1304	12.3	11869918699187	0.00411140742550207
14.01 protein folding and stabilization	30	2.19	ANIA_00380 ANIA_00381 ANIA_10202 ANIA_01851 ANIA_02432 ANIA_02149 ANIA_01469 ANIA_01904 ANIA_03070 ANIA_09095 ANIA_02918 ANIA_03375 ANIA_09062 ANIA_03060 ANIA_03134 ANIA_05713 ANIA_07143 ANIA_07706 ANIA_07360 ANIA_08631 ANIA_11136 ANIA_08847 ANIA_04559 ANIA_04863 ANIA_10489 ANIA_08206 ANIA_06087 ANIA_06310 ANIA_06248 ANIA_06010	128	1.21	18099173553719	0.00077379893774274
14.04 protein targeting, sorting and translocation	59	4.31	ANIA_00643 ANIA_01223 ANIA_00716 ANIA_01064 ANIA_00429 ANIA_00131 ANIA_00559 ANIA_10112 ANIA_01190 ANIA_00715 ANIA_00722 ANIA_00926 ANIA_01093 ANIA_01105 ANIA_01281 ANIA_02464 ANIA_01845 ANIA_10202 ANIA_11303 ANIA_02432 ANIA_10313 ANIA_02438 ANIA_01892 ANIA_03454 ANIA_03149 ANIA_03134 ANIA_05627 ANIA_10642 ANIA_05693 ANIA_07682 ANIA_07683 ANIA_07649 ANIA_10873 ANIA_07360 ANIA_08631 ANIA_04463 ANI…	297	2.81	153380782918149	0.000448861441070983
14.10 assembly of protein complexes	56	4.09	ANIA_09407 ANIA_00081 ANIA_00727 ANIA_01230 ANIA_00722 ANIA_10058 ANIA_10125 ANIA_10178 ANIA_01495 ANIA_01915 ANIA_11303 ANIA_10237 ANIA_01722 ANIA_10258 ANIA_02105 ANIA_03172 ANIA_03131 ANIA_11175 ANIA_09062 ANIA_05785 ANIA_05452 ANIA_05530 ANIA_05779 ANIA_10871 ANIA_07682 ANIA_07205 ANIA_10873 ANIA_10879 ANIA_08631 ANIA_04872 ANIA_04388 ANIA_08766 ANIA_08591 ANIA_04753 ANIA_04731 ANIA_04386 ANI…	252	2.38	171848739495798	0.00275911258712359
16 PROTEIN WITH BINDING FUNCTION OR COFACTOR REQUIREMENT (structural or catalytic)
16.01 protein binding	294	21.5	ANIA_00643 ANIA_00142 ANIA_01287 ANIA_10043 ANIA_00465 ANIA_01223 ANIA_00843 ANIA_01328 ANIA_00321 ANIA_00449 ANIA_00634 ANIA_00118 ANIA_00429 ANIA_01182 ANIA_01122 ANIA_00647 ANIA_00081 ANIA_01074 ANIA_00380 ANIA_10072 ANIA_09465 ANIA_00641 ANIA_10068 ANIA_00116 ANIA_00570 ANIA_00776 ANIA_00745 ANIA_10130 ANIA_00211 ANIA_00727 ANIA_00381 ANIA_00262 ANIA_01056 ANIA_00665 ANIA_01095 ANIA_00192 ANI…	1478	14.0	153571428571429	0.0276055
16.03 nucleic acid binding	180	13.1	ANIA_00643 ANIA_00589 ANIA_10043 ANIA_00305 ANIA_00753 ANIA_00984 ANIA_00321 ANIA_00647 ANIA_10055 ANIA_00133 ANIA_10072 ANIA_00189 ANIA_09465 ANIA_10068 ANIA_00570 ANIA_00327 ANIA_00776 ANIA_00745 ANIA_00211 ANIA_00727 ANIA_00262 ANIA_00192 ANIA_00228 ANIA_00109 ANIA_01166 ANIA_01045 ANIA_00695 ANIA_00818 ANIA_00310 ANIA_01013 ANIA_10103 ANIA_00944 ANIA_00796 ANIA_00124 ANIA_09398 ANIA_00445 ANI…	745	7.06	185552407932011	0.000324226
16.03.01 DNA binding	68	4.97	ANIA_10043 ANIA_00984 ANIA_00321 ANIA_10072 ANIA_00327 ANIA_00192 ANIA_00228 ANIA_10103 ANIA_00124 ANIA_02415 ANIA_01708 ANIA_02147 ANIA_01929 ANIA_01956 ANIA_02185 ANIA_01517 ANIA_10316 ANIA_01971 ANIA_02007 ANIA_02087 ANIA_02285 ANIA_02932 ANIA_11183 ANIA_02847 ANIA_03448 ANIA_02747 ANIA_03067 ANIA_11185 ANIA_09125 ANIA_10348 ANIA_03033 ANIA_02739 ANIA_09093 ANIA_05114 ANIA_05526 ANIA_05111 ANI…	433	4.10	121219512195122	0.0506331345711247
16.03.03 RNA binding	115	8.41	ANIA_00643 ANIA_00305 ANIA_00753 ANIA_00647 ANIA_10055 ANIA_00133 ANIA_00189 ANIA_09465 ANIA_00570 ANIA_00776 ANIA_00745 ANIA_00211 ANIA_00727 ANIA_00262 ANIA_00109 ANIA_01166 ANIA_01045 ANIA_00695 ANIA_00310 ANIA_01013 ANIA_00944 ANIA_00796 ANIA_09398 ANIA_00445 ANIA_10200 ANIA_02147 ANIA_01776 ANIA_02185 ANIA_01517 ANIA_02007 ANIA_02105 ANIA_10416 ANIA_02932 ANIA_10352 ANIA_02847 ANIA_09095 ANI…	310	2.93	287030716723549	5.07418e-14
16.07 structural protein binding	14	1.02	ANIA_01064 ANIA_01182 ANIA_00943 ANIA_10112 ANIA_00676 ANIA_01922 ANIA_02734 ANIA_03454 ANIA_05627 ANIA_07296 ANIA_04463 ANIA_04293 ANIA_06542 ANIA_06287	61	0.57	178947368421053	0.0219123645496487
16.19 nucleotide/nucleoside/nucleobase binding	144	10.5	ANIA_00589 ANIA_10043 ANIA_01223 ANIA_00428 ANIA_00984 ANIA_10188 ANIA_00449 ANIA_00634 ANIA_00118 ANIA_01182 ANIA_00705 ANIA_00081 ANIA_00133 ANIA_10072 ANIA_00327 ANIA_00381 ANIA_00046 ANIA_01222 ANIA_01366 ANIA_01093 ANIA_00228 ANIA_00889 ANIA_00109 ANIA_01246 ANIA_00944 ANIA_00936 ANIA_00124 ANIA_00210 ANIA_00225 ANIA_00893 ANIA_00676 ANIA_00259 ANIA_10125 ANIA_00314 ANIA_01215 ANIA_01666 ANI…	786	7.45	140939597315436	0.00538306269979787
16.19.03 ATP binding	108	7.90	ANIA_00589 ANIA_10043 ANIA_00428 ANIA_00984 ANIA_10188 ANIA_00118 ANIA_00705 ANIA_00133 ANIA_10072 ANIA_00327 ANIA_00381 ANIA_00046 ANIA_01222 ANIA_01366 ANIA_00228 ANIA_01246 ANIA_00944 ANIA_00936 ANIA_00124 ANIA_00210 ANIA_00225 ANIA_00259 ANIA_10125 ANIA_00314 ANIA_02531 ANIA_01709 ANIA_01708 ANIA_02300 ANIA_01956 ANIA_10202 ANIA_02435 ANIA_01851 ANIA_02432 ANIA_02295 ANIA_02436 ANIA_10194 ANI…	602	5.70	13859649122807	0.000200498578061738
16.19.05 GTP binding	26	1.90	ANIA_01223 ANIA_00634 ANIA_01182 ANIA_00081 ANIA_01093 ANIA_00889 ANIA_00893 ANIA_00676 ANIA_00259 ANIA_01215 ANIA_01666 ANIA_02295 ANIA_01408 ANIA_02438 ANIA_10315 ANIA_03171 ANIA_07602 ANIA_08631 ANIA_04708 ANIA_04470 ANIA_08246 ANIA_04043 ANIA_04038 ANIA_06563 ANIA_06897 ANIA_06266	114	1.08	175925925925926	0.00253436009656127
16.21 complex cofactor/cosubstrate/vitamine binding	78	5.70	ANIA_01006 ANIA_00910 ANIA_00595 ANIA_01074 ANIA_00956 ANIA_01342 ANIA_01003 ANIA_01396 ANIA_00351 ANIA_00717 ANIA_01007 ANIA_00715 ANIA_00502 ANIA_00818 ANIA_01263 ANIA_00681 ANIA_00918 ANIA_02042 ANIA_01923 ANIA_10229 ANIA_01524 ANIA_02158 ANIA_01993 ANIA_01593 ANIA_01752 ANIA_02596 ANIA_02332 ANIA_09162 ANIA_02666 ANIA_02704 ANIA_09093 ANIA_05591 ANIA_05276 ANIA_05162 ANIA_05200 ANIA_05206 ANI…	457	4.33	131639722863741	0.00581965500824372
16.21.05 FAD/FMN binding	27	1.97	ANIA_01006 ANIA_00595 ANIA_00956 ANIA_01396 ANIA_01007 ANIA_00502 ANIA_00818 ANIA_02042 ANIA_10229 ANIA_01752 ANIA_09162 ANIA_02704 ANIA_05276 ANIA_05200 ANIA_05338 ANIA_05703 ANIA_07832 ANIA_11008 ANIA_08763 ANIA_04977 ANIA_08049 ANIA_03920 ANIA_08206 ANIA_04288 ANIA_03960 ANIA_06386 ANIA_06077	144	1.36	144852941176471	0.029438633308065
16.21.08 Fe/S binding	15	1.09	ANIA_01007 ANIA_00502 ANIA_10229 ANIA_02332 ANIA_09093 ANIA_05111 ANIA_05703 ANIA_10978 ANIA_04388 ANIA_08763 ANIA_04977 ANIA_08049 ANIA_03894 ANIA_04288 ANIA_06077	39	0.36	302777777777778	0.00538536402763584
16.21.17 pyridoxal phosphate binding	16	1.17	ANIA_00910 ANIA_01342 ANIA_00717 ANIA_00681 ANIA_01923 ANIA_01993 ANIA_05591 ANIA_07051 ANIA_07017 ANIA_04323 ANIA_05041 ANIA_07878 ANIA_07989 ANIA_03830 ANIA_07876 ANIA_06644	53	0.50	2.34	0.000777015219609065
20 CELLULAR TRANSPORT, TRANSPORT FACILITIES AND TRANSPORT ROUTES
20.01.01.01.01 heavy metal ion transport (Cu+, Fe3+, etc.)	15	1.09	ANIA_01795 ANIA_10237 ANIA_08337 ANIA_05132 ANIA_08365 ANIA_05378 ANIA_07673 ANIA_04863 ANIA_08791 ANIA_04517 ANIA_04842 ANIA_03813 ANIA_04101 ANIA_10445 ANIA_06087	71	0.67	162686567164179	0.0362960961180987
20.01.03.03 C4-dicarboxylate transport (e.g. malate, succinate, fumarate)	6	0.43	ANIA_00066 ANIA_03461 ANIA_05132 ANIA_07287 ANIA_08274 ANIA_06254	13	0.12	358333333333333	0.00356425174833305
20.01.10 protein transport	52	3.80	ANIA_00643 ANIA_00716 ANIA_01064 ANIA_00449 ANIA_00634 ANIA_00429 ANIA_00131 ANIA_00559 ANIA_10112 ANIA_01190 ANIA_00665 ANIA_10067 ANIA_00926 ANIA_01105 ANIA_01281 ANIA_10313 ANIA_02052 ANIA_02222 ANIA_01892 ANIA_03408 ANIA_03454 ANIA_02736 ANIA_03375 ANIA_03080 ANIA_05627 ANIA_05693 ANIA_07682 ANIA_07683 ANIA_07602 ANIA_07649 ANIA_10873 ANIA_07360 ANIA_04460 ANIA_04547 ANIA_04293 ANIA_11136 ANI…	221	2.09	181818181818182	0.0100359123168605
20.01.21 RNA transport	16	1.17	ANIA_01064 ANIA_10112 ANIA_01190 ANIA_00926 ANIA_00310 ANIA_03454 ANIA_05627 ANIA_06978 ANIA_07706 ANIA_04412 ANIA_08722 ANIA_04293 ANIA_10526 ANIA_03919 ANIA_06142 ANIA_06006	69	0.65	1.8	0.0135322848337126
20.09.01 nuclear transport	21	1.53	ANIA_00696 ANIA_01064 ANIA_10112 ANIA_01190 ANIA_01366 ANIA_00926 ANIA_00124 ANIA_10058 ANIA_10002 ANIA_01215 ANIA_03454 ANIA_05627 ANIA_06978 ANIA_07706 ANIA_04412 ANIA_04293 ANIA_06142 ANIA_06006 ANIA_06126 ANIA_06681 ANIA_06010	80	0.75	2.04	0.00100632254775917
20.09.04 mitochondrial transport	48	3.51	ANIA_00870 ANIA_00716 ANIA_00429 ANIA_00066 ANIA_00346 ANIA_00559 ANIA_10067 ANIA_01105 ANIA_01281 ANIA_10018 ANIA_11303 ANIA_01795 ANIA_02173 ANIA_02052 ANIA_01892 ANIA_03461 ANIA_03149 ANIA_05132 ANIA_05693 ANIA_07569 ANIA_07649 ANIA_10873 ANIA_07287 ANIA_07360 ANIA_08785 ANIA_11136 ANIA_04559 ANIA_08791 ANIA_04517 ANIA_04842 ANIA_03876 ANIA_08059 ANIA_04250 ANIA_10445 ANIA_08274 ANIA_04064 ANI…	113	1.07	32803738317757	0.0517082
20.09.07.25 vesicle formation	10	0.73	ANIA_00665 ANIA_00722 ANIA_01093 ANIA_03080 ANIA_07682 ANIA_04460 ANIA_04463 ANIA_04547 ANIA_06080 ANIA_06702	29	0.27	27037037037037	0.00250311531057302
20.09.16.05 Type V protein secretion system (MttABC or TatABCDE-system)	2	0.14	ANIA_04425 ANIA_04964	2	0.01	14	0.016778590005836
42 BIOGENESIS OF CELLULAR COMPONENTS
42.09 intracellular transport vesicles	9	0.65	ANIA_00665 ANIA_00722 ANIA_03080 ANIA_07682 ANIA_04460 ANIA_04463 ANIA_04547 ANIA_06080 ANIA_06702	30	0.28	232142857142857	0.0112522285266516
42.10.05 nuclear membrane	8	0.58	ANIA_01064 ANIA_10112 ANIA_01190 ANIA_10002 ANIA_03454 ANIA_05627 ANIA_04293 ANIA_06126	20	0.18	322222222222222	0.00231468977815955
42.10.07 nucleolus	4	0.29	ANIA_00189 ANIA_03167 ANIA_08851 ANIA_03827	4	0.03	966666666666667	0.00028080408183786
42.16 mitochondrion	69	5.04	ANIA_00142 ANIA_00429 ANIA_00116 ANIA_01396 ANIA_00559 ANIA_01095 ANIA_10067 ANIA_00470 ANIA_10161 ANIA_01093 ANIA_00123 ANIA_00476 ANIA_01348 ANIA_01970 ANIA_02057 ANIA_01770 ANIA_02432 ANIA_02313 ANIA_01876 ANIA_02268 ANIA_03461 ANIA_03173 ANIA_03131 ANIA_03458 ANIA_05132 ANIA_05693 ANIA_05203 ANIA_05164 ANIA_05741 ANIA_07649 ANIA_07449 ANIA_10873 ANIA_07701 ANIA_07287 ANIA_07500 ANIA_10922 ANI…	157	1.48	340540540540541	4.78579e-08

## Sheet: Cat Specific pkaA up p<0.05
FUNCTIONAL CATEGORY	abs SET	rel SET	genes SET	abs GENOME	rel GENOME	rel SET/rel GENOME	P-VALUE
01 METABOLISM
01.01.03.01.01 biosynthesis of glutamine	3	0.24	ANIA_10959 ANIA_04901 ANIA_04809	7	0.06	4	0.038226500667373
01.01.09.04 metabolism of phenylalanine	17	1.38	ANIA_01137 ANIA_00459 ANIA_01895 ANIA_09007 ANIA_01899 ANIA_01897 ANIA_10259 ANIA_01896 ANIA_09081 ANIA_08338 ANIA_05193 ANIA_09474 ANIA_07805 ANIA_07631 ANIA_10602 ANIA_04831 ANIA_05990	89	0.84	164285714285714	0.0260274896555929
01.01.09.04.01 biosynthesis of phenylalanine	11	0.89	ANIA_01137 ANIA_00459 ANIA_09007 ANIA_01899 ANIA_10259 ANIA_09081 ANIA_08338 ANIA_05193 ANIA_07631 ANIA_10602 ANIA_05990	52	0.49	181632653061224	0.0340569181262315
01.01.11.02.02 degradation of isoleucine	5	0.40	ANIA_00593 ANIA_01726 ANIA_02335 ANIA_07764 ANIA_10783	14	0.13	307692307692308	0.0171050717984815
01.01.11.03.02 degradation of valine	5	0.40	ANIA_00593 ANIA_01726 ANIA_02335 ANIA_07764 ANIA_10783	15	0.14	285714285714286	0.0232540518875643
01.01.11.04 metabolism of leucine	11	0.89	ANIA_00593 ANIA_01726 ANIA_02335 ANIA_02793 ANIA_08559 ANIA_07764 ANIA_04690 ANIA_04687 ANIA_04688 ANIA_10797 ANIA_10783	41	0.38	234210526315789	0.00581193045161616
01.01.11.04.02 degradation of leucine	9	0.73	ANIA_00593 ANIA_01726 ANIA_02335 ANIA_07764 ANIA_04690 ANIA_04687 ANIA_04688 ANIA_10797 ANIA_10783	28	0.26	280769230769231	0.00331314180980453
01.02 nitrogen, sulfur and selenium metabolism	43	3.50	ANIA_10110 ANIA_00828 ANIA_00439 ANIA_10128 ANIA_00876 ANIA_01882 ANIA_08902 ANIA_01989 ANIA_01446 ANIA_09007 ANIA_01825 ANIA_09103 ANIA_09138 ANIA_03027 ANIA_02662 ANIA_03255 ANIA_08338 ANIA_05193 ANIA_08390 ANIA_07324 ANIA_07331 ANIA_07188 ANIA_07432 ANIA_07367 ANIA_07162 ANIA_07451 ANIA_08777 ANIA_04690 ANIA_04905 ANIA_04655 ANIA_04577 ANIA_04810 ANIA_04175 ANIA_03855 ANIA_03957 ANIA_03704 ANI…	283	2.68	130597014925373	0.0389637666432484
01.05.03 polysaccharide metabolism	41	3.34	ANIA_01015 ANIA_00423 ANIA_01277 ANIA_00299 ANIA_00787 ANIA_10060 ANIA_09380 ANIA_01852 ANIA_11152 ANIA_01772 ANIA_01818 ANIA_08891 ANIA_02395 ANIA_08953 ANIA_11143 ANIA_01870 ANIA_01502 ANIA_02463 ANIA_02017 ANIA_01477 ANIA_03418 ANIA_03368 ANIA_03200 ANIA_02936 ANIA_03402 ANIA_09069 ANIA_08481 ANIA_05361 ANIA_07715 ANIA_08761 ANIA_04566 ANIA_04504 ANIA_10482 ANIA_11064 ANIA_04082 ANIA_04102 ANI…	247	2.34	142735042735043	0.0114415239229727
01.05.06 C-2 compound and organic acid metabolism	9	0.73	ANIA_00554 ANIA_08979 ANIA_01563 ANIA_05626 ANIA_08396 ANIA_08744 ANIA_08755 ANIA_03741 ANIA_05913	40	0.37	197297297297297	0.0368388354841201
01.06.05 fatty acid metabolism	39	3.18	ANIA_10122 ANIA_00370 ANIA_00257 ANIA_00574 ANIA_10005 ANIA_10078 ANIA_01014 ANIA_01050 ANIA_00868 ANIA_01763 ANIA_02577 ANIA_02529 ANIA_03349 ANIA_05698 ANIA_10690 ANIA_05637 ANIA_05737 ANIA_11085 ANIA_05373 ANIA_08403 ANIA_07806 ANIA_07008 ANIA_07111 ANIA_07128 ANIA_07770 ANIA_07764 ANIA_04690 ANIA_08744 ANIA_04687 ANIA_04294 ANIA_04934 ANIA_03889 ANIA_08163 ANIA_04009 ANIA_08113 ANIA_06450 ANI…	174	1.64	19390243902439	0.003514678003400
01.20.01.05 metabolism of sugar alcohols	4	0.32	ANIA_02177 ANIA_05637 ANIA_08403 ANIA_03889	7	0.06	533333333333333	0.00475285541316561
01.20.01.09 metabolism of aminoglycoside antibiotics	3	0.24	ANIA_08496 ANIA_09474 ANIA_05007	6	0.05	4.8	0.023880652701284
01.20.07 metabolism of propionic acid derivatives	2	0.16	ANIA_07764 ANIA_04687	3	0.02	8	0.0373521874813943
02 ENERGY
02.01 glycolysis and gluconeogenesis	18	1.46	ANIA_00765 ANIA_00628 ANIA_08979 ANIA_02334 ANIA_01726 ANIA_08885 ANIA_09425 ANIA_01888 ANIA_02860 ANIA_03184 ANIA_08559 ANIA_07422 ANIA_08755 ANIA_03639 ANIA_04255 ANIA_03741 ANIA_05913 ANIA_05977	101	0.95	153684210526316	0.0419259613150182
02.07 pentose-phosphate pathway	12	0.97	ANIA_00593 ANIA_10005 ANIA_00701 ANIA_00628 ANIA_02334 ANIA_02335 ANIA_01888 ANIA_05373 ANIA_04934 ANIA_08163 ANIA_05907 ANIA_10783	55	0.52	186538461538462	0.0219669230418768
02.16 fermentation	28	2.28	ANIA_00423 ANIA_00554 ANIA_00740 ANIA_09288 ANIA_00701 ANIA_08979 ANIA_01726 ANIA_02590 ANIA_09198 ANIA_02860 ANIA_05626 ANIA_05146 ANIA_08396 ANIA_09474 ANIA_05373 ANIA_07805 ANIA_04792 ANIA_08744 ANIA_08755 ANIA_04424 ANIA_04831 ANIA_03573 ANIA_03741 ANIA_06064 ANIA_06329 ANIA_05828 ANIA_05913 ANIA_10793	110	1.04	219230769230769	0.0413789002345678
02.16.01 alcohol fermentation	10	0.81	ANIA_00554 ANIA_00740 ANIA_08979 ANIA_09198 ANIA_02860 ANIA_08396 ANIA_03573 ANIA_03741 ANIA_05913 ANIA_10793	43	0.40	2025	0.0230177109020227
02.16.03 lactate fermentation	6	0.48	ANIA_02590 ANIA_05146 ANIA_04792 ANIA_08744 ANIA_04424 ANIA_05828	16	0.15	3.2	0.00694510061569443
02.25 oxidation of fatty acids	22	1.79	ANIA_00370 ANIA_00257 ANIA_01050 ANIA_00868 ANIA_01699 ANIA_02577 ANIA_02529 ANIA_05698 ANIA_05484 ANIA_07008 ANIA_07111 ANIA_07770 ANIA_04353 ANIA_04688 ANIA_08280 ANIA_04009 ANIA_10764 ANIA_05916 ANIA_05828 ANIA_10841 ANIA_05852 ANIA_05877	64	0.60	298333333333333	0.014567290044679
14 PROTEIN FATE (folding, modification, destination)
14.07.11.01 autoproteolytic processing	7	0.57	ANIA_10213 ANIA_01632 ANIA_02876 ANIA_05131 ANIA_07428 ANIA_11004 ANIA_07437	23	0.21	271428571428571	0.0128635551270479
14.13 protein/peptide degradation	64	5.22	ANIA_00256 ANIA_10030 ANIA_00858 ANIA_00122 ANIA_10324 ANIA_02572 ANIA_02212 ANIA_02000 ANIA_02366 ANIA_02233 ANIA_01426 ANIA_10213 ANIA_01539 ANIA_02441 ANIA_02157 ANIA_02237 ANIA_01632 ANIA_02946 ANIA_03449 ANIA_10365 ANIA_03091 ANIA_03368 ANIA_03459 ANIA_02986 ANIA_02917 ANIA_03003 ANIA_10722 ANIA_08445 ANIA_05125 ANIA_05517 ANIA_05675 ANIA_05558 ANIA_05442 ANIA_05131 ANIA_08404 ANIA_07428 ANI…	356	3.37	154896142433234	0.00022068750925122
14.13.01 cytoplasmic and nuclear protein degradation	40	3.26	ANIA_00256 ANIA_10030 ANIA_00122 ANIA_10324 ANIA_02212 ANIA_02000 ANIA_02233 ANIA_01426 ANIA_01539 ANIA_02441 ANIA_02237 ANIA_03449 ANIA_10365 ANIA_03459 ANIA_02986 ANIA_02917 ANIA_10722 ANIA_08445 ANIA_05517 ANIA_05675 ANIA_05558 ANIA_05442 ANIA_07428 ANIA_07422 ANIA_07704 ANIA_07339 ANIA_07491 ANIA_10540 ANIA_04783 ANIA_04810 ANIA_03587 ANIA_11070 ANIA_08074 ANIA_03493 ANIA_06064 ANIA_06726 ANI…	241	2.28	142982456140351	0.0124018531112859
14.13.04 lysosomal and vacuolar protein degradation	14	1.14	ANIA_10030 ANIA_01426 ANIA_02237 ANIA_01632 ANIA_02946 ANIA_08445 ANIA_05558 ANIA_05442 ANIA_05131 ANIA_07231 ANIA_11004 ANIA_04810 ANIA_11070 ANIA_10849	33	0.31	367741935483871	0.007354500786900
14.13.04.02 vacuolar protein degradation	9	0.73	ANIA_10030 ANIA_01426 ANIA_02237 ANIA_02946 ANIA_08445 ANIA_05558 ANIA_05442 ANIA_11004 ANIA_11070	15	0.14	521428571428571	0.009784523100567
18 REGULATION OF METABOLISM AND PROTEIN FUNCTION
18.02.10 regulation of channel activity	2	0.16	ANIA_02366 ANIA_02986	3	0.02	8	0.0373521874813943
20 CELLULAR TRANSPORT, TRANSPORT FACILITIES AND TRANSPORT ROUTES
20.01.03 C-compound and carbohydrate transport	44	3.58	ANIA_01276 ANIA_01109 ANIA_09393 ANIA_09295 ANIA_09294 ANIA_02601 ANIA_08972 ANIA_01577 ANIA_09444 ANIA_02249 ANIA_01917 ANIA_02585 ANIA_09184 ANIA_10410 ANIA_02814 ANIA_03220 ANIA_03345 ANIA_02958 ANIA_05734 ANIA_05742 ANIA_08467 ANIA_08366 ANIA_05104 ANIA_07137 ANIA_07344 ANIA_04935 ANIA_08789 ANIA_04316 ANIA_05050 ANIA_03515 ANIA_03948 ANIA_10487 ANIA_08112 ANIA_08084 ANIA_04095 ANIA_03658 ANI…	286	2.71	13210332103321	0.0309064205855541
20.09.18 cellular import	73	5.95	ANIA_00089 ANIA_01276 ANIA_01110 ANIA_10075 ANIA_01109 ANIA_09295 ANIA_09392 ANIA_09294 ANIA_01511 ANIA_02601 ANIA_09010 ANIA_02497 ANIA_08972 ANIA_01577 ANIA_02282 ANIA_02212 ANIA_02048 ANIA_01659 ANIA_01681 ANIA_08903 ANIA_02585 ANIA_10305 ANIA_09184 ANIA_03221 ANIA_10410 ANIA_02814 ANIA_03195 ANIA_03220 ANIA_10365 ANIA_03345 ANIA_02876 ANIA_02958 ANIA_03359 ANIA_05734 ANIA_05742 ANIA_08499 ANI…	483	4.57	13019693654267	0.0104324385033775
20.09.18.07 non-vesicular cellular import	44	3.58	ANIA_01276 ANIA_01110 ANIA_10075 ANIA_01109 ANIA_09295 ANIA_09392 ANIA_09294 ANIA_09010 ANIA_08972 ANIA_01577 ANIA_02282 ANIA_01659 ANIA_01681 ANIA_08903 ANIA_02585 ANIA_09184 ANIA_03221 ANIA_10410 ANIA_02814 ANIA_03195 ANIA_03220 ANIA_03359 ANIA_05734 ANIA_08499 ANIA_08502 ANIA_08366 ANIA_05678 ANIA_05104 ANIA_07485 ANIA_07648 ANIA_07137 ANIA_07344 ANIA_08814 ANIA_05050 ANIA_03515 ANIA_10487 ANI…	251	2.37	151054852320675	0.00331740777692523
20.09.03 peroxisomal transport	10	0.81	ANIA_00257 ANIA_10078 ANIA_01014 ANIA_01511 ANIA_02281 ANIA_10215 ANIA_05681 ANIA_04403 ANIA_04899 ANIA_08280	22	0.20	4.05	0.0074989008765000
30 CELLULAR COMMUNICATION/SIGNAL TRANSDUCTION MECHANISM
30.01.05.03 protease mediated signal transduction	2	0.16	ANIA_00256 ANIA_02986	3	0.02	8	0.0373521874813943
30.01.09.03 Ca2+ mediated signal transduction	8	0.65	ANIA_01176 ANIA_01989 ANIA_02047 ANIA_02986 ANIA_05211 ANIA_08827 ANIA_03598 ANIA_06732	27	0.25	2.6	0.00950822202934967
32 CELL RESCUE, DEFENSE AND VIRULENCE
32.01.04 pH stress response	3	0.24	ANIA_00765 ANIA_10982 ANIA_05977	7	0.06	4	0.038226500667373
32.01.05 heat shock response	11	0.89	ANIA_00423 ANIA_00765 ANIA_01176 ANIA_00858 ANIA_00122 ANIA_02425 ANIA_02530 ANIA_05781 ANIA_04987 ANIA_03555 ANIA_05977	43	0.40	2225	0.00852198103853153
32.07.03 detoxification by modification	11	0.89	ANIA_00765 ANIA_01131 ANIA_09161 ANIA_05310 ANIA_07292 ANIA_04625 ANIA_04601 ANIA_08782 ANIA_04576 ANIA_05977 ANIA_06383	52	0.49	181632653061224	0.0340569181262315
32.07.07 oxygen and radical detoxification	11	0.89	ANIA_01012 ANIA_00241 ANIA_01895 ANIA_03255 ANIA_05457 ANIA_07292 ANIA_07388 ANIA_04905 ANIA_08782 ANIA_08080 ANIA_08130	52	0.49	181632653061224	0.0340569181262315
32.07.07.03 glutathione conjugation reaction	4	0.32	ANIA_01895 ANIA_03255 ANIA_04905 ANIA_08782	12	0.11	290909090909091	0.0417932490607557
32.07.07.07 superoxide metabolism	4	0.32	ANIA_01012 ANIA_00241 ANIA_05457 ANIA_07292	11	0.10	3.2	0.0306112269998403
34 INTERACTION WITH THE ENVIRONMENT
34.01.01.01 homeostasis of metal ions (Na, K, Ca etc.)	29	2.36	ANIA_00241 ANIA_00885 ANIA_01290 ANIA_02366 ANIA_01502 ANIA_10305 ANIA_02986 ANIA_03027 ANIA_08499 ANIA_05678 ANIA_09474 ANIA_07485 ANIA_10949 ANIA_07173 ANIA_06986 ANIA_07250 ANIA_10982 ANIA_04990 ANIA_04655 ANIA_04906 ANIA_04266 ANIA_03681 ANIA_08080 ANIA_03793 ANIA_03598 ANIA_06127 ANIA_06940 ANIA_05856 ANIA_06642	177	1.67	141317365269461	0.0347902458081254
38 TRANSPOSABLE ELEMENTS, VIRAL AND PLASMID PROTEINS
38.07 proteins necessary for transposon movement	4	0.32	ANIA_10127 ANIA_10066 ANIA_10329 ANIA_05956	9	0.08	4	0.0141284385166817
42 BIOGENESIS OF CELLULAR COMPONENTS
42.19 peroxisome	14	1.14	ANIA_02281 ANIA_08982 ANIA_10215 ANIA_02270 ANIA_05681 ANIA_05113 ANIA_09492 ANIA_07770 ANIA_07677 ANIA_04899 ANIA_04013 ANIA_04056 ANIA_03661 ANIA_10841	34	0.32	35625	0.0011945008934550
42.25 vacuole or lysosome	11	0.89	ANIA_01341 ANIA_02497 ANIA_02048 ANIA_01502 ANIA_10305 ANIA_05632 ANIA_05211 ANIA_07428 ANIA_10934 ANIA_06127 ANIA_10849	49	0.46	193478260869565	0.0226355652154759

## Sheet: Cat Specific pkaA down p<0.05
FUNCTIONAL CATEGORY	abs SET	rel SET	genes SET	abs GENOME	rel GENOME	rel SET/rel GENOME	P-VALUE
01 METABOLISM
01.01 amino acid metabolism	107	7.82	ANIA_00648 ANIA_01006 ANIA_00672 ANIA_01074 ANIA_00956 ANIA_01342 ANIA_01003 ANIA_00490 ANIA_01150 ANIA_00054 ANIA_00717 ANIA_01007 ANIA_01222 ANIA_01263 ANIA_09408 ANIA_00681 ANIA_09388 ANIA_00893 ANIA_10012 ANIA_01965 ANIA_02042 ANIA_02197 ANIA_02531 ANIA_10298 ANIA_08905 ANIA_01923 ANIA_01409 ANIA_01731 ANIA_02479 ANIA_01541 ANIA_02293 ANIA_01730 ANIA_01993 ANIA_02243 ANIA_01752 ANIA_01780 ANI…	589	5.58	140143369175627	0.000130170203979833
01.01.03 assimilation of ammonia, metabolism of the glutamate group	27	1.97	ANIA_01006 ANIA_01003 ANIA_00490 ANIA_01150 ANIA_09408 ANIA_02197 ANIA_02531 ANIA_01923 ANIA_01731 ANIA_02479 ANIA_01730 ANIA_01993 ANIA_02243 ANIA_01883 ANIA_02914 ANIA_03381 ANIA_05591 ANIA_05447 ANIA_05134 ANIA_07722 ANIA_08770 ANIA_08275 ANIA_07856 ANIA_08206 ANIA_03894 ANIA_05867 ANIA_10837	118	1.11	177477477477477	0.00201427874003546
01.01.03.05 metabolism of arginine	10	0.73	ANIA_01150 ANIA_02531 ANIA_01731 ANIA_01730 ANIA_02243 ANIA_01883 ANIA_02914 ANIA_07722 ANIA_08770 ANIA_05867	37	0.35	208571428571429	0.0165778443968543
01.01.03.05.01 biosynthesis of arginine	8	0.58	ANIA_01150 ANIA_01731 ANIA_02243 ANIA_01883 ANIA_02914 ANIA_07722 ANIA_08770 ANIA_05867	24	0.22	263636363636364	0.00840839243265381
01.01.05 metabolism of urea cycle, creatine and polyamines	9	0.65	ANIA_01150 ANIA_02479 ANIA_02243 ANIA_01883 ANIA_02914 ANIA_05338 ANIA_03846 ANIA_08231 ANIA_05867	36	0.34	191176470588235	0.0363942746506287
01.01.06.01 metabolism of aspartate	7	0.51	ANIA_01342 ANIA_00893 ANIA_01993 ANIA_01883 ANIA_02914 ANIA_05591 ANIA_08859	18	0.17	3	0.00523241617061762
01.01.06.01.02 degradation of aspartate	5	0.36	ANIA_01342 ANIA_00893 ANIA_01993 ANIA_05591 ANIA_08859	13	0.12	3	0.019006940942043
01.01.06.04 metabolism of threonine	7	0.51	ANIA_01342 ANIA_03031 ANIA_08843 ANIA_04793 ANIA_08859 ANIA_03830 ANIA_03805	17	0.16	31875	0.00359460646888365
01.01.06.04.01 biosynthesis of threonine	3	0.21	ANIA_03031 ANIA_08843 ANIA_08859	6	0.05	4.2	0.032049271050217
01.01.06.05 metabolism of methionine	14	1.02	ANIA_01222 ANIA_01263 ANIA_00681 ANIA_02042 ANIA_01752 ANIA_05738 ANIA_07051 ANIA_08843 ANIA_04290 ANIA_04793 ANIA_08859 ANIA_04774 ANIA_07876 ANIA_08057	41	0.38	268421052631579	0.000409771927982969
01.01.06.05.01 biosynthesis of methionine	7	0.51	ANIA_00681 ANIA_02042 ANIA_01752 ANIA_07051 ANIA_04290 ANIA_08859 ANIA_08057	24	0.22	231818181818182	0.0283847904206493
01.01.06.05.01.01 biosynthesis of homocysteine	3	0.21	ANIA_00681 ANIA_01752 ANIA_07051	7	0.06	3.5	0.0507644980140361
01.01.09 metabolism of the cysteine - aromatic group	43	3.14	ANIA_00648 ANIA_01006 ANIA_01074 ANIA_00956 ANIA_01342 ANIA_00054 ANIA_00717 ANIA_00681 ANIA_09388 ANIA_10012 ANIA_01965 ANIA_02531 ANIA_10298 ANIA_08905 ANIA_02293 ANIA_02930 ANIA_02674 ANIA_02704 ANIA_03058 ANIA_03031 ANIA_03169 ANIA_05591 ANIA_05200 ANIA_05701 ANIA_07832 ANIA_07044 ANIA_07430 ANIA_11135 ANIA_08843 ANIA_04793 ANIA_08866 ANIA_08859 ANIA_05041 ANIA_03897 ANIA_03748 ANIA_08188 ANI…	247	2.34	134188034188034	0.0253973066735578
01.01.11.01 metabolism of alanine	3	0.21	ANIA_01342 ANIA_01923 ANIA_07017	4	0.03	7	0.00784275095432192
01.01.11.02 metabolism of isoleucine	10	0.73	ANIA_00672 ANIA_05206 ANIA_05138 ANIA_04822 ANIA_08843 ANIA_04323 ANIA_07878 ANIA_03830 ANIA_07876 ANIA_05957	31	0.29	251724137931034	0.00434870995256783
01.01.11.02.01 biosynthesis of isoleucine	8	0.58	ANIA_05206 ANIA_05138 ANIA_04822 ANIA_04323 ANIA_07878 ANIA_03830 ANIA_07876 ANIA_05957	21	0.19	305263157894737	0.00331955476991763
01.01.11.02.02 degradation of isoleucine	5	0.36	ANIA_00672 ANIA_04323 ANIA_07878 ANIA_07876 ANIA_05957	14	0.13	276923076923077	0.0264772663220418
01.01.11.03 metabolism of valine	8	0.58	ANIA_00672 ANIA_05206 ANIA_05138 ANIA_04822 ANIA_04323 ANIA_07878 ANIA_07876 ANIA_05957	28	0.26	223076923076923	0.0222056086048236
01.01.11.03.01 biosynthesis of valine	7	0.51	ANIA_05206 ANIA_05138 ANIA_04822 ANIA_04323 ANIA_07878 ANIA_07876 ANIA_05957	18	0.17	3	0.00523241617061762
01.01.11.03.02 degradation of valine	5	0.36	ANIA_00672 ANIA_04323 ANIA_07878 ANIA_07876 ANIA_05957	15	0.14	257142857142857	0.0355837461104393
01.03.01 purin nucleotide/nucleoside/nucleobase metabolism	33	2.41	ANIA_10188 ANIA_00634 ANIA_00081 ANIA_01222 ANIA_01246 ANIA_00210 ANIA_00893 ANIA_00259 ANIA_00495 ANIA_01082 ANIA_01965 ANIA_10298 ANIA_01524 ANIA_01408 ANIA_03058 ANIA_10348 ANIA_03169 ANIA_05122 ANIA_07040 ANIA_07430 ANIA_04464 ANIA_04739 ANIA_08861 ANIA_08121 ANIA_03626 ANIA_04258 ANIA_03748 ANIA_10476 ANIA_10837 ANIA_06157 ANIA_06711 ANIA_06209 ANIA_09470	138	1.30	185384615384615	0.000293325042600515
01.03.07 deoxyribonucleotide metabolism	7	0.51	ANIA_01495 ANIA_02007 ANIA_02105 ANIA_07028 ANIA_04380 ANIA_10561 ANIA_08213	22	0.20	2.55	0.017612929249189
01.03.16 polynucleotide degradation	21	1.53	ANIA_00076 ANIA_00936 ANIA_00242 ANIA_02185 ANIA_02734 ANIA_10348 ANIA_10406 ANIA_05114 ANIA_10955 ANIA_07424 ANIA_10978 ANIA_04425 ANIA_04964 ANIA_04617 ANIA_03657 ANIA_03812 ANIA_05931 ANIA_06006 ANIA_06111 ANIA_06902 ANIA_11250	107	1.01	151485148514851	0.0325496744616049
01.03.16.01 RNA degradation	14	1.02	ANIA_02185 ANIA_02734 ANIA_10348 ANIA_10406 ANIA_05114 ANIA_10955 ANIA_07424 ANIA_04617 ANIA_03657 ANIA_03812 ANIA_05931 ANIA_06111 ANIA_06902 ANIA_11250	62	0.58	175862068965517	0.0250401171761089
01.05.13 transfer of activated C-1 groups	23	1.68	ANIA_00745 ANIA_00092 ANIA_01222 ANIA_01263 ANIA_10012 ANIA_00625 ANIA_01524 ANIA_01445 ANIA_02104 ANIA_03058 ANIA_03010 ANIA_10361 ANIA_05795 ANIA_05789 ANIA_05738 ANIA_07028 ANIA_04776 ANIA_04464 ANIA_10526 ANIA_08032 ANIA_08283 ANIA_05871 ANIA_05867	79	0.74	227027027027027	0.000112246581226974
01.05.13.03 tetrahydrofolate-dependent C-1-transfer	7	0.51	ANIA_10012 ANIA_01524 ANIA_03058 ANIA_05738 ANIA_07028 ANIA_04776 ANIA_04464	16	0.15	3.4	0.00237772607519628
01.06.06 isoprenoid metabolism	31	2.26	ANIA_01006 ANIA_00595 ANIA_00451 ANIA_00851 ANIA_00640 ANIA_08907 ANIA_01409 ANIA_02390 ANIA_01593 ANIA_02596 ANIA_10396 ANIA_10647 ANIA_05368 ANIA_06973 ANIA_11008 ANIA_07146 ANIA_08603 ANIA_04923 ANIA_04726 ANIA_08012 ANIA_11028 ANIA_11065 ANIA_03638 ANIA_04042 ANIA_03747 ANIA_08283 ANIA_04094 ANIA_06386 ANIA_06506 ANIA_05862 ANIA_09496	165	1.56	144871794871795	0.0202202094631905
01.06.06.11 tetracyclic and pentacyclic triterpenes (cholesterin, steroids and hopanoids) metabolism	28	2.04	ANIA_01006 ANIA_00595 ANIA_00451 ANIA_00851 ANIA_00640 ANIA_08907 ANIA_01409 ANIA_01593 ANIA_10396 ANIA_10647 ANIA_05368 ANIA_06973 ANIA_11008 ANIA_07146 ANIA_08603 ANIA_04923 ANIA_04726 ANIA_08012 ANIA_11028 ANIA_11065 ANIA_03638 ANIA_04042 ANIA_08283 ANIA_04094 ANIA_06386 ANIA_06506 ANIA_05862 ANIA_09496	113	1.07	190654205607477	0.000445440374440601
01.07 metabolism of vitamins, cofactors, and prosthetic groups	53	3.87	ANIA_09407 ANIA_01074 ANIA_00564 ANIA_01102 ANIA_01263 ANIA_00856 ANIA_10298 ANIA_01915 ANIA_01524 ANIA_02435 ANIA_01795 ANIA_02436 ANIA_01999 ANIA_01722 ANIA_01685 ANIA_01743 ANIA_01469 ANIA_01767 ANIA_02733 ANIA_02666 ANIA_03058 ANIA_03031 ANIA_05130 ANIA_05200 ANIA_08346 ANIA_05378 ANIA_10879 ANIA_08603 ANIA_09446 ANIA_08706 ANIA_04757 ANIA_04714 ANIA_04569 ANIA_04415 ANIA_04726 ANIA_04977 ANI…	289	2.73	141758241758242	0.00514055903191863
01.07.01 biosynthesis of vitamins, cofactors, and prosthetic groups	33	2.41	ANIA_09407 ANIA_01102 ANIA_01263 ANIA_00856 ANIA_10298 ANIA_01915 ANIA_01524 ANIA_02435 ANIA_02436 ANIA_01999 ANIA_01722 ANIA_01743 ANIA_01767 ANIA_02733 ANIA_03031 ANIA_05130 ANIA_05200 ANIA_09446 ANIA_04757 ANIA_04714 ANIA_04774 ANIA_03846 ANIA_08231 ANIA_03728 ANIA_03920 ANIA_08188 ANIA_03695 ANIA_10455 ANIA_10472 ANIA_09471 ANIA_06644 ANIA_06297 ANIA_06550	157	1.48	162837837837838	0.0030520025561597
01.20.19 metabolism of secondary products derived from glycine, L-serine and L-alanine	12	0.87	ANIA_00910 ANIA_01915 ANIA_01722 ANIA_02733 ANIA_05130 ANIA_05132 ANIA_10879 ANIA_04415 ANIA_04774 ANIA_07989 ANIA_03920 ANIA_10455	35	0.33	263636363636364	0.00100771300007544
01.20.19.01 metabolism of porphyrins	10	0.73	ANIA_01915 ANIA_01722 ANIA_02733 ANIA_05130 ANIA_05132 ANIA_10879 ANIA_04415 ANIA_04774 ANIA_03920 ANIA_10455	27	0.25	2.92	0.00134474760135982
02 ENERGY
02.07.01 pentose-phosphate pathway oxidative branch	2	0.14	ANIA_00285 ANIA_03954	3	0.02	7	0.0459931884175903
02.08 pyruvate dehydrogenase complex	3	0.21	ANIA_09403 ANIA_05162 ANIA_06708	7	0.06	3.5	0.0507644980140361
02.10 tricarboxylic-acid pathway (citrate cycle, Krebs cycle, TCA cycle)	13	0.95	ANIA_01003 ANIA_09403 ANIA_02295 ANIA_02436 ANIA_02332 ANIA_03466 ANIA_05162 ANIA_05206 ANIA_04822 ANIA_08275 ANIA_03894 ANIA_06717 ANIA_06708	54	0.51	186274509803922	0.0182349034829342
02.13 respiration	51	3.73	ANIA_00943 ANIA_00346 ANIA_01396 ANIA_01007 ANIA_10163 ANIA_09401 ANIA_09400 ANIA_10229 ANIA_01915 ANIA_11303 ANIA_11347 ANIA_02316 ANIA_01722 ANIA_01743 ANIA_01624 ANIA_02299 ANIA_01469 ANIA_02052 ANIA_02332 ANIA_03011 ANIA_03131 ANIA_03034 ANIA_10642 ANIA_05703 ANIA_10871 ANIA_06976 ANIA_07500 ANIA_04388 ANIA_10553 ANIA_08763 ANIA_08766 ANIA_04525 ANIA_04753 ANIA_04464 ANIA_04863 ANIA_04977 ANI…	165	1.56	239102564102564	0.001233003457020
02.13.01 anaerobic respiration	6	0.43	ANIA_01007 ANIA_11303 ANIA_02316 ANIA_10871 ANIA_04288 ANIA_04064	10	0.09	477777777777778	0.000617022702159872
02.13.03 aerobic respiration	37	2.70	ANIA_10163 ANIA_09401 ANIA_09400 ANIA_10229 ANIA_01915 ANIA_02316 ANIA_01722 ANIA_01743 ANIA_01624 ANIA_01469 ANIA_02052 ANIA_02332 ANIA_03011 ANIA_03131 ANIA_03034 ANIA_05703 ANIA_10871 ANIA_06976 ANIA_07500 ANIA_04388 ANIA_08763 ANIA_04525 ANIA_04753 ANIA_04464 ANIA_04977 ANIA_08225 ANIA_03738 ANIA_08049 ANIA_04288 ANIA_04064 ANIA_08229 ANIA_06386 ANIA_06297 ANIA_06904 ANIA_06287 ANIA_06593 ANI…	93	0.88	306818181818182	0.0071503405406089
10 CELL CYCLE AND DNA PROCESSING
10.01.03 DNA synthesis and replication	31	2.26	ANIA_00984 ANIA_10072 ANIA_00327 ANIA_00228 ANIA_02437 ANIA_02087 ANIA_02285 ANIA_03067 ANIA_03033 ANIA_02739 ANIA_05114 ANIA_05676 ANIA_06977 ANIA_07028 ANIA_07439 ANIA_07325 ANIA_07260 ANIA_04380 ANIA_08863 ANIA_04233 ANIA_08213 ANIA_03944 ANIA_08236 ANIA_08274 ANIA_08073 ANIA_06300 ANIA_10855 ANIA_10755 ANIA_06715 ANIA_06073 ANIA_05992	134	1.27	177952755905512	0.000805157050030531
10.01.03.03 ori recognition and priming complex formation	8	0.58	ANIA_10072 ANIA_00228 ANIA_03033 ANIA_05676 ANIA_07260 ANIA_10855 ANIA_10755 ANIA_05992	23	0.21	276190476190476	0.00630913094451498
11 TRANSCRIPTION
11.02.01 rRNA synthesis	31	2.26	ANIA_00589 ANIA_10043 ANIA_00321 ANIA_00647 ANIA_00745 ANIA_00192 ANIA_00695 ANIA_00944 ANIA_02415 ANIA_01929 ANIA_10316 ANIA_10352 ANIA_11183 ANIA_02747 ANIA_09125 ANIA_03167 ANIA_05623 ANIA_07205 ANIA_07424 ANIA_10970 ANIA_04456 ANIA_04865 ANIA_11406 ANIA_03745 ANIA_08272 ANIA_03944 ANIA_08293 ANIA_03827 ANIA_08073 ANIA_06558 ANIA_06171	71	0.67	337313432835821	0.00153440567800
11.04.01 rRNA processing	89	6.51	ANIA_00589 ANIA_00305 ANIA_00237 ANIA_00647 ANIA_00133 ANIA_00189 ANIA_00327 ANIA_00745 ANIA_00092 ANIA_00695 ANIA_00944 ANIA_00796 ANIA_00124 ANIA_09398 ANIA_10058 ANIA_10125 ANIA_10052 ANIA_01215 ANIA_01319 ANIA_10200 ANIA_02147 ANIA_01956 ANIA_02079 ANIA_11145 ANIA_01517 ANIA_10194 ANIA_02437 ANIA_02932 ANIA_10352 ANIA_02734 ANIA_03455 ANIA_11162 ANIA_10348 ANIA_03167 ANIA_02739 ANIA_10406 ANI…	183	1.73	376300578034682	2.86264e-18
11.04.03 mRNA processing (splicing, 5^-, 3^-end processing)	63	4.60	ANIA_00380 ANIA_00133 ANIA_00745 ANIA_00211 ANIA_00727 ANIA_00109 ANIA_00695 ANIA_00310 ANIA_00944 ANIA_10125 ANIA_01319 ANIA_01495 ANIA_01709 ANIA_01776 ANIA_01956 ANIA_01517 ANIA_02245 ANIA_01408 ANIA_10194 ANIA_02007 ANIA_02105 ANIA_02932 ANIA_03082 ANIA_09085 ANIA_02739 ANIA_09065 ANIA_05623 ANIA_05452 ANIA_05368 ANIA_05530 ANIA_05779 ANIA_07424 ANIA_06978 ANIA_10963 ANIA_07706 ANIA_10944 ANI…	260	2.46	186991869918699	0.0039866918444239
11.04.03.01 splicing	56	4.09	ANIA_00380 ANIA_00133 ANIA_00745 ANIA_00211 ANIA_00727 ANIA_00109 ANIA_00695 ANIA_00310 ANIA_00944 ANIA_10125 ANIA_01319 ANIA_01495 ANIA_01709 ANIA_01776 ANIA_01956 ANIA_02245 ANIA_01408 ANIA_10194 ANIA_02007 ANIA_02105 ANIA_02932 ANIA_03082 ANIA_09085 ANIA_02739 ANIA_05623 ANIA_05452 ANIA_05368 ANIA_05530 ANIA_05779 ANIA_07424 ANIA_10963 ANIA_07706 ANIA_10944 ANIA_08603 ANIA_04412 ANIA_04298 ANI…	205	1.94	210824742268041	0.00235552052839248
11.06.01 rRNA modification	12	0.87	ANIA_00647 ANIA_00745 ANIA_00092 ANIA_00695 ANIA_10352 ANIA_03167 ANIA_10712 ANIA_04298 ANIA_08851 ANIA_04456 ANIA_08254 ANIA_06171	19	0.18	483333333333333	0.0044800000
12 PROTEIN SYNTHESIS
12.01 ribosome biogenesis	174	12.7	ANIA_00142 ANIA_00465 ANIA_00843 ANIA_01122 ANIA_00647 ANIA_10055 ANIA_00907 ANIA_09465 ANIA_00641 ANIA_00116 ANIA_00570 ANIA_00776 ANIA_00745 ANIA_10091 ANIA_10130 ANIA_00262 ANIA_01095 ANIA_01366 ANIA_00470 ANIA_10161 ANIA_00433 ANIA_00889 ANIA_01166 ANIA_00695 ANIA_01013 ANIA_01393 ANIA_00124 ANIA_10058 ANIA_00123 ANIA_10125 ANIA_00445 ANIA_00476 ANIA_00278 ANIA_01348 ANIA_01228 ANIA_01215 ANI…	250	2.36	538135593220339	4.05082e-85
12.01.01 ribosomal proteins	126	9.21	ANIA_00142 ANIA_00465 ANIA_00843 ANIA_01122 ANIA_00647 ANIA_10055 ANIA_00907 ANIA_09465 ANIA_00116 ANIA_00570 ANIA_00776 ANIA_00745 ANIA_10091 ANIA_10130 ANIA_00262 ANIA_01095 ANIA_00470 ANIA_10161 ANIA_00433 ANIA_01166 ANIA_01013 ANIA_00123 ANIA_10125 ANIA_00445 ANIA_00476 ANIA_00278 ANIA_01348 ANIA_01228 ANIA_10200 ANIA_01970 ANIA_02301 ANIA_02147 ANIA_02057 ANIA_01964 ANIA_01636 ANIA_01517 ANI…	165	1.56	590384615384615	6.87453e-65
12.04 translation	115	8.41	ANIA_00142 ANIA_00465 ANIA_00843 ANIA_00705 ANIA_01122 ANIA_00133 ANIA_09465 ANIA_00116 ANIA_00570 ANIA_00776 ANIA_10130 ANIA_00262 ANIA_00046 ANIA_01095 ANIA_01083 ANIA_01166 ANIA_01013 ANIA_00944 ANIA_00936 ANIA_00445 ANIA_00278 ANIA_01228 ANIA_00314 ANIA_10182 ANIA_02301 ANIA_10205 ANIA_02057 ANIA_01964 ANIA_01408 ANIA_09419 ANIA_02275 ANIA_10249 ANIA_10315 ANIA_01922 ANIA_01710 ANIA_10416 ANI…	212	2.00	4205	8.61032e-34
12.04.02 translation elongation	9	0.65	ANIA_01408 ANIA_10315 ANIA_02734 ANIA_05719 ANIA_04308 ANIA_08256 ANIA_06563 ANIA_05996 ANIA_06302	26	0.24	270833333333333	0.00396516183910769
12.04.03 translation termination	3	0.21	ANIA_10205 ANIA_10249 ANIA_06630	6	0.05	4.2	0.032049271050217
12.07 translational control	23	1.68	ANIA_10194 ANIA_10249 ANIA_02932 ANIA_02992 ANIA_03413 ANIA_03156 ANIA_02739 ANIA_09065 ANIA_05222 ANIA_05199 ANIA_04803 ANIA_04290 ANIA_04330 ANIA_04404 ANIA_04865 ANIA_04842 ANIA_10459 ANIA_10498 ANIA_06540 ANIA_10765 ANIA_06563 ANIA_06082 ANIA_06630	92	0.87	193103448275862	0.00122395308541161
12.10 aminoacyl-tRNA-synthetases	18	1.31	ANIA_00428 ANIA_00705 ANIA_00046 ANIA_00936 ANIA_00314 ANIA_01709 ANIA_09419 ANIA_01710 ANIA_03073 ANIA_05738 ANIA_07361 ANIA_07479 ANIA_11125 ANIA_08224 ANIA_03702 ANIA_06368 ANIA_06253 ANIA_06526	41	0.38	344736842105263	0.00100282990366151
14 PROTEIN FATE (folding, modification, destination)
14.01 protein folding and stabilization	30	2.19	ANIA_00380 ANIA_00381 ANIA_10202 ANIA_01851 ANIA_02432 ANIA_02149 ANIA_01469 ANIA_01904 ANIA_03070 ANIA_09095 ANIA_02918 ANIA_03375 ANIA_09062 ANIA_03060 ANIA_03134 ANIA_05713 ANIA_07143 ANIA_07706 ANIA_07360 ANIA_08631 ANIA_11136 ANIA_08847 ANIA_04559 ANIA_04863 ANIA_10489 ANIA_08206 ANIA_06087 ANIA_06310 ANIA_06248 ANIA_06010	128	1.21	18099173553719	0.00077379893774274
14.04 protein targeting, sorting and translocation	59	4.31	ANIA_00643 ANIA_01223 ANIA_00716 ANIA_01064 ANIA_00429 ANIA_00131 ANIA_00559 ANIA_10112 ANIA_01190 ANIA_00715 ANIA_00722 ANIA_00926 ANIA_01093 ANIA_01105 ANIA_01281 ANIA_02464 ANIA_01845 ANIA_10202 ANIA_11303 ANIA_02432 ANIA_10313 ANIA_02438 ANIA_01892 ANIA_03454 ANIA_03149 ANIA_03134 ANIA_05627 ANIA_10642 ANIA_05693 ANIA_07682 ANIA_07683 ANIA_07649 ANIA_10873 ANIA_07360 ANIA_08631 ANIA_04463 ANI…	297	2.81	153380782918149	0.000448861441070983
14.10 assembly of protein complexes	56	4.09	ANIA_09407 ANIA_00081 ANIA_00727 ANIA_01230 ANIA_00722 ANIA_10058 ANIA_10125 ANIA_10178 ANIA_01495 ANIA_01915 ANIA_11303 ANIA_10237 ANIA_01722 ANIA_10258 ANIA_02105 ANIA_03172 ANIA_03131 ANIA_11175 ANIA_09062 ANIA_05785 ANIA_05452 ANIA_05530 ANIA_05779 ANIA_10871 ANIA_07682 ANIA_07205 ANIA_10873 ANIA_10879 ANIA_08631 ANIA_04872 ANIA_04388 ANIA_08766 ANIA_08591 ANIA_04753 ANIA_04731 ANIA_04386 ANI…	252	2.38	171848739495798	0.00275911258712359
16 PROTEIN WITH BINDING FUNCTION OR COFACTOR REQUIREMENT (structural or catalytic)
16.03.01 DNA binding	68	4.97	ANIA_10043 ANIA_00984 ANIA_00321 ANIA_10072 ANIA_00327 ANIA_00192 ANIA_00228 ANIA_10103 ANIA_00124 ANIA_02415 ANIA_01708 ANIA_02147 ANIA_01929 ANIA_01956 ANIA_02185 ANIA_01517 ANIA_10316 ANIA_01971 ANIA_02007 ANIA_02087 ANIA_02285 ANIA_02932 ANIA_11183 ANIA_02847 ANIA_03448 ANIA_02747 ANIA_03067 ANIA_11185 ANIA_09125 ANIA_10348 ANIA_03033 ANIA_02739 ANIA_09093 ANIA_05114 ANIA_05526 ANIA_05111 ANI…	433	4.10	121219512195122	0.0506331345711247
16.07 structural protein binding	14	1.02	ANIA_01064 ANIA_01182 ANIA_00943 ANIA_10112 ANIA_00676 ANIA_01922 ANIA_02734 ANIA_03454 ANIA_05627 ANIA_07296 ANIA_04463 ANIA_04293 ANIA_06542 ANIA_06287	61	0.57	178947368421053	0.0219123645496487
16.19.05 GTP binding	26	1.90	ANIA_01223 ANIA_00634 ANIA_01182 ANIA_00081 ANIA_01093 ANIA_00889 ANIA_00893 ANIA_00676 ANIA_00259 ANIA_01215 ANIA_01666 ANIA_02295 ANIA_01408 ANIA_02438 ANIA_10315 ANIA_03171 ANIA_07602 ANIA_08631 ANIA_04708 ANIA_04470 ANIA_08246 ANIA_04043 ANIA_04038 ANIA_06563 ANIA_06897 ANIA_06266	114	1.08	175925925925926	0.00253436009656127
16.21 complex cofactor/cosubstrate/vitamine binding	78	5.70	ANIA_01006 ANIA_00910 ANIA_00595 ANIA_01074 ANIA_00956 ANIA_01342 ANIA_01003 ANIA_01396 ANIA_00351 ANIA_00717 ANIA_01007 ANIA_00715 ANIA_00502 ANIA_00818 ANIA_01263 ANIA_00681 ANIA_00918 ANIA_02042 ANIA_01923 ANIA_10229 ANIA_01524 ANIA_02158 ANIA_01993 ANIA_01593 ANIA_01752 ANIA_02596 ANIA_02332 ANIA_09162 ANIA_02666 ANIA_02704 ANIA_09093 ANIA_05591 ANIA_05276 ANIA_05162 ANIA_05200 ANIA_05206 ANI…	457	4.33	131639722863741	0.00581965500824372
16.21.05 FAD/FMN binding	27	1.97	ANIA_01006 ANIA_00595 ANIA_00956 ANIA_01396 ANIA_01007 ANIA_00502 ANIA_00818 ANIA_02042 ANIA_10229 ANIA_01752 ANIA_09162 ANIA_02704 ANIA_05276 ANIA_05200 ANIA_05338 ANIA_05703 ANIA_07832 ANIA_11008 ANIA_08763 ANIA_04977 ANIA_08049 ANIA_03920 ANIA_08206 ANIA_04288 ANIA_03960 ANIA_06386 ANIA_06077	144	1.36	144852941176471	0.029438633308065
16.21.17 pyridoxal phosphate binding	16	1.17	ANIA_00910 ANIA_01342 ANIA_00717 ANIA_00681 ANIA_01923 ANIA_01993 ANIA_05591 ANIA_07051 ANIA_07017 ANIA_04323 ANIA_05041 ANIA_07878 ANIA_07989 ANIA_03830 ANIA_07876 ANIA_06644	53	0.50	2.34	0.000777015219609065
20 CELLULAR TRANSPORT, TRANSPORT FACILITIES AND TRANSPORT ROUTES
20.01.01.01.01 heavy metal ion transport (Cu+, Fe3+, etc.)	15	1.09	ANIA_01795 ANIA_10237 ANIA_08337 ANIA_05132 ANIA_08365 ANIA_05378 ANIA_07673 ANIA_04863 ANIA_08791 ANIA_04517 ANIA_04842 ANIA_03813 ANIA_04101 ANIA_10445 ANIA_06087	71	0.67	162686567164179	0.0362960961180987
20.01.03.03 C4-dicarboxylate transport (e.g. malate, succinate, fumarate)	6	0.43	ANIA_00066 ANIA_03461 ANIA_05132 ANIA_07287 ANIA_08274 ANIA_06254	13	0.12	358333333333333	0.00356425174833305
20.01.21 RNA transport	16	1.17	ANIA_01064 ANIA_10112 ANIA_01190 ANIA_00926 ANIA_00310 ANIA_03454 ANIA_05627 ANIA_06978 ANIA_07706 ANIA_04412 ANIA_08722 ANIA_04293 ANIA_10526 ANIA_03919 ANIA_06142 ANIA_06006	69	0.65	1.8	0.0135322848337126
20.09.01 nuclear transport	21	1.53	ANIA_00696 ANIA_01064 ANIA_10112 ANIA_01190 ANIA_01366 ANIA_00926 ANIA_00124 ANIA_10058 ANIA_10002 ANIA_01215 ANIA_03454 ANIA_05627 ANIA_06978 ANIA_07706 ANIA_04412 ANIA_04293 ANIA_06142 ANIA_06006 ANIA_06126 ANIA_06681 ANIA_06010	80	0.75	2.04	0.00100632254775917
20.09.04 mitochondrial transport	48	3.51	ANIA_00870 ANIA_00716 ANIA_00429 ANIA_00066 ANIA_00346 ANIA_00559 ANIA_10067 ANIA_01105 ANIA_01281 ANIA_10018 ANIA_11303 ANIA_01795 ANIA_02173 ANIA_02052 ANIA_01892 ANIA_03461 ANIA_03149 ANIA_05132 ANIA_05693 ANIA_07569 ANIA_07649 ANIA_10873 ANIA_07287 ANIA_07360 ANIA_08785 ANIA_11136 ANIA_04559 ANIA_08791 ANIA_04517 ANIA_04842 ANIA_03876 ANIA_08059 ANIA_04250 ANIA_10445 ANIA_08274 ANIA_04064 ANI…	113	1.07	32803738317757	0.0517082
20.09.16.05 Type V protein secretion system (MttABC or TatABCDE-system)	2	0.14	ANIA_04425 ANIA_04964	2	0.01	14	0.016778590005836
42 BIOGENESIS OF CELLULAR COMPONENTS
42.10.05 nuclear membrane	8	0.58	ANIA_01064 ANIA_10112 ANIA_01190 ANIA_10002 ANIA_03454 ANIA_05627 ANIA_04293 ANIA_06126	20	0.18	322222222222222	0.00231468977815955
42.10.07 nucleolus	4	0.29	ANIA_00189 ANIA_03167 ANIA_08851 ANIA_03827	4	0.03	966666666666667	0.00028080408183786
42.16 mitochondrion	69	5.04	ANIA_00142 ANIA_00429 ANIA_00116 ANIA_01396 ANIA_00559 ANIA_01095 ANIA_10067 ANIA_00470 ANIA_10161 ANIA_01093 ANIA_00123 ANIA_00476 ANIA_01348 ANIA_01970 ANIA_02057 ANIA_01770 ANIA_02432 ANIA_02313 ANIA_01876 ANIA_02268 ANIA_03461 ANIA_03173 ANIA_03131 ANIA_03458 ANIA_05132 ANIA_05693 ANIA_05203 ANIA_05164 ANIA_05741 ANIA_07649 ANIA_07449 ANIA_10873 ANIA_07701 ANIA_07287 ANIA_07500 ANIA_10922 ANI…	157	1.48	340540540540541	4.78579e-08
